# Supplementary material for: Cryo-EM structure of mycobacterial cytochrome bd reveals two oxygen access channels
Source: Nat Commun. 2021 Jul 30;12:4621. doi: 10.1038/s41467-021-24924-w (PMC8324918; doi:10.1038/s41467-021-24924-w)
Supplement: Supplementary file 3 — Source Data [file 41467_2021_24924_MOESM3_ESM.xlsx]

## Sheet: Summary
Experiment	Experiment 1	Experiment 2	Experiment 3	Experiment 4
OCR without enzymes (μM·s-1)	0.192951	0.65063	0.670449	0.451088
OCR with enzymes (μM·s-1)	5.45273	4.81047	4.71227	4.61142
Net OCR (μM·s-1)	5.25978	4.15984	4.04182	4.16033
Enzyme concentration (μM)	0.816173	0.816173	0.816173	0.816173
Turnover number (e-·s-1)	25.7777	20.387	19.8086	20.3894
Mean (e-·s-1)	21.5907
S.D.	2.80471

## Sheet: Experiment 1
RECORDED DATA
TIME (s)	OXYGEN (μM)
Time	Oxygen 1
0	278.285
0.1	278.274
0.2	278.264
0.3	278.255
0.4	278.25
0.5	278.249
0.6	278.248
0.7	278.243
0.8	278.24
0.9	278.236
1	278.23
1.1	278.224
1.2	278.218
1.3	278.21
1.4	278.202
1.5	278.191
1.6	278.179
1.7	278.169
1.8	278.16
1.9	278.15
2	278.14
2.1	278.134
2.2	278.127
2.3	278.119
2.4	278.113
2.5	278.107
2.6	278.102
2.7	278.1
2.8	278.096
2.9	278.089
3	278.082
3.1	278.077
3.2	278.069
3.3	278.062
3.4	278.057
3.5	278.049
3.6	278.044
3.7	278.038
3.8	278.033
3.9	278.031
4	278.029
4.1	278.025
4.2	278.02
4.3	278.016
4.4	278.014
4.5	278.012
4.6	278.009
4.7	278.003
4.8	277.996
4.9	277.993
5	277.989
5.1	277.985
5.2	277.981
5.3	277.979
5.4	277.977
5.5	277.975
5.6	277.973
5.7	277.969
5.8	277.966
5.9	277.964
6	277.963
6.1	277.964
6.2	277.967
6.3	277.969
6.4	277.971
6.5	277.97
6.6	277.967
6.7	277.966
6.8	277.966
6.9	277.963
7	277.959
7.1	277.957
7.2	277.955
7.3	277.954
7.4	277.954
7.5	277.954
7.6	277.953
7.7	277.952
7.8	277.949
7.9	277.946
8	277.944
8.1	277.941
8.2	277.936
8.3	277.932
8.4	277.928
8.5	277.923
8.6	277.919
8.7	277.914
8.8	277.905
8.9	277.897
9	277.888
9.1	277.876
9.2	277.865
9.3	277.857
9.4	277.846
9.5	277.833
9.6	277.819
9.7	277.805
9.8	277.79
9.9	277.776
10	277.764
10.1	277.751
10.2	277.741
10.3	277.73
10.4	277.72
10.5	277.71
10.6	277.699
10.7	277.688
10.8	277.683
10.9	277.679
11	277.675
11.1	277.674
11.2	277.671
11.3	277.665
11.4	277.66
11.5	277.657
11.6	277.654
11.7	277.651
11.8	277.647
11.9	277.642
12	277.639
12.1	277.634
12.2	277.627
12.3	277.62
12.4	277.614
12.5	277.606
12.6	277.597
12.7	277.588
12.8	277.579
12.9	277.571
13	277.561
13.1	277.552
13.2	277.54
13.3	277.529
13.4	277.518
13.5	277.507
13.6	277.498
13.7	277.488
13.8	277.477
13.9	277.469
14	277.463
14.1	277.458
14.2	277.453
14.3	277.448
14.4	277.444
14.5	277.438
14.6	277.433
14.7	277.429
14.8	277.422
14.9	277.417
15	277.413
15.1	277.411
15.2	277.407
15.3	277.402
15.4	277.399
15.5	277.393
15.6	277.388
15.7	277.385
15.8	277.379
15.9	277.375
16	277.372
16.1	277.37
16.2	277.367
16.3	277.365
16.4	277.366
16.5	277.363
16.6	277.358
16.7	277.353
16.8	277.347
16.9	277.34
17	277.331
17.1	277.319
17.2	277.306
17.3	277.294
17.4	277.283
17.5	277.275
17.6	277.271
17.7	277.269
17.8	277.273
17.9	277.278
18	277.283
18.1	277.286
18.2	277.285
18.3	277.283
18.4	277.277
18.5	277.268
18.6	277.259
18.7	277.246
18.8	277.234
18.9	277.225
19	277.215
19.1	277.21
19.2	277.21
19.3	277.211
19.4	277.213
19.5	277.216
19.6	277.222
19.7	277.227
19.8	277.231
19.9	277.235
20	277.235
20.1	277.234
20.2	277.234
20.3	277.233
20.4	277.232
20.5	277.234
20.6	277.233
20.7	277.231
20.8	277.234
20.9	277.236
21	277.235
21.1	277.232
21.2	277.225
21.3	277.216
21.4	277.209
21.5	277.202
21.6	277.194
21.7	277.189
21.8	277.181
21.9	277.174
22	277.168
22.1	277.162
22.2	277.155
22.3	277.15
22.4	277.146
22.5	277.139
22.6	277.132
22.7	277.124
22.8	277.115
22.9	277.106
23	277.098
23.1	277.089
23.2	277.079
23.3	277.07
23.4	277.059
23.5	277.048
23.6	277.037
23.7	277.025
23.8	277.013
23.9	277.001
24	276.987
24.1	276.973
24.2	276.96
24.3	276.946
24.4	276.931
24.5	276.918
24.6	276.907
24.7	276.898
24.8	276.892
24.9	276.883
25	276.871
25.1	276.863
25.2	276.856
25.3	276.849
25.4	276.844
25.5	276.837
25.6	276.829
25.7	276.824
25.8	276.818
25.9	276.81
26	276.8
26.1	276.79
26.2	276.778
26.3	276.766
26.4	276.755
26.5	276.747
26.6	276.737
26.7	276.73
26.8	276.723
26.9	276.717
27	276.712
27.1	276.707
27.2	276.7
27.3	276.692
27.4	276.685
27.5	276.675
27.6	276.666
27.7	276.658
27.8	276.648
27.9	276.639
28	276.632
28.1	276.623
28.2	276.615
28.3	276.607
28.4	276.596
28.5	276.583
28.6	276.57
28.7	276.557
28.8	276.547
28.9	276.542
29	276.538
29.1	276.531
29.2	276.525
29.3	276.519
29.4	276.51
29.5	276.503
29.6	276.493
29.7	276.481
29.8	276.47
29.9	276.457
30	276.442
30.1	276.43
30.2	276.419
30.3	276.406
30.4	276.396
30.5	276.388
30.6	276.382
30.7	276.378
30.8	276.376
30.9	276.372
31	276.369
31.1	276.367
31.2	276.363
31.3	276.359
31.4	276.353
31.5	276.346
31.6	276.339
31.7	276.336
31.8	276.336
31.9	276.335
32	276.337
32.1	276.341
32.2	276.342
32.3	276.343
32.4	276.344
32.5	276.342
32.6	276.34
32.7	276.337
32.8	276.334
32.9	276.332
33	276.331
33.1	276.331
33.2	276.328
33.3	276.327
33.4	276.325
33.5	276.324
33.6	276.325
33.7	276.324
33.8	276.318
33.9	276.314
34	276.31
34.1	276.3
34.2	276.292
34.3	276.287
34.4	276.282
34.5	276.278
34.6	276.273
34.7	276.267
34.8	276.259
34.9	276.252
35	276.243
35.1	276.234
35.2	276.226
35.3	276.216
35.4	276.207
35.5	276.201
35.6	276.196
35.7	276.193
35.8	276.192
35.9	276.187
36	276.182
36.1	276.179
36.2	276.175
36.3	276.17
36.4	276.169
36.5	276.171
36.6	276.172
36.7	276.174
36.8	276.176
36.9	276.178
37	276.181
37.1	276.182
37.2	276.18
37.3	276.177
37.4	276.173
37.5	276.164
37.6	276.156
37.7	276.148
37.8	276.139
37.9	276.13
38	276.123
38.1	276.108
38.2	276.108
38.3	276.092
38.4	276.092
38.5	276.072
38.6	276.061
38.7	276.048
38.8	276.036
38.9	276.024
39	276.011
39.1	275.997
39.2	275.987
39.3	275.981
39.4	275.978
39.5	275.982
39.6	275.988
39.7	275.994
39.8	276.001
39.9	276.008
40	276.012
40.1	276.013
40.2	276.014
40.3	276.015
40.4	276.014
40.5	276.011
40.6	276.005
40.7	275.995
40.8	275.983
40.9	275.968
41	275.953
41.1	275.942
41.2	275.932
41.3	275.923
41.4	275.915
41.5	275.904
41.6	275.898
41.7	275.895
41.8	275.89
41.9	275.887
42	275.883
42.1	275.876
42.2	275.865
42.3	275.853
42.4	275.841
42.5	275.827
42.6	275.816
42.7	275.806
42.8	275.796
42.9	275.788
43	275.783
43.1	275.775
43.2	275.761
43.3	275.746
43.4	275.73
43.5	275.715
43.6	275.702
43.7	275.69
43.8	275.679
43.9	275.671
44	275.663
44.1	275.656
44.2	275.648
44.3	275.639
44.4	275.629
44.5	275.618
44.6	275.604
44.7	275.588
44.8	275.573
44.9	275.556
45	275.541
45.1	275.526
45.2	275.512
45.3	275.501
45.4	275.493
45.5	275.484
45.6	275.474
45.7	275.465
45.8	275.458
45.9	275.451
46	275.444
46.1	275.438
46.2	275.431
46.3	275.424
46.4	275.413
46.5	275.402
46.6	275.395
46.7	275.39
46.8	275.386
46.9	275.38
47	275.376
47.1	275.373
47.2	275.368
47.3	275.364
47.4	275.359
47.5	275.353
47.6	275.349
47.7	275.343
47.8	275.335
47.9	275.326
48	275.318
48.1	275.308
48.2	275.297
48.3	275.287
48.4	275.278
48.5	275.27
48.6	275.261
48.7	275.255
48.8	275.248
48.9	275.241
49	275.232
49.1	275.222
49.2	275.214
49.3	275.204
49.4	275.191
49.5	275.18
49.6	275.167
49.7	275.152
49.8	275.14
49.9	275.128
50	275.117
50.1	275.108
50.2	275.101
50.3	275.095
50.4	275.091
50.5	275.085
50.6	275.078
50.7	275.073
50.8	275.067
50.9	275.058
51	275.05
51.1	275.045
51.2	275.038
51.3	275.031
51.4	275.022
51.5	275.011
51.6	274.999
51.7	274.989
51.8	274.981
51.9	274.973
52	274.965
52.1	274.956
52.2	274.943
52.3	274.932
52.4	274.921
52.5	274.91
52.6	274.902
52.7	274.893
52.8	274.883
52.9	274.872
53	274.865
53.1	274.86
53.2	274.857
53.3	274.855
53.4	274.851
53.5	274.847
53.6	274.844
53.7	274.838
53.8	274.835
53.9	274.832
54	274.825
54.1	274.819
54.2	274.816
54.3	274.81
54.4	274.806
54.5	274.803
54.6	274.8
54.7	274.796
54.8	274.793
54.9	274.787
55	274.781
55.1	274.777
55.2	274.771
55.3	274.765
55.4	274.761
55.5	274.756
55.6	274.75
55.7	274.745
55.8	274.74
55.9	274.732
56	274.726
56.1	274.719
56.2	274.709
56.3	274.701
56.4	274.696
56.5	274.689
56.6	274.68
56.7	274.671
56.8	274.661
56.9	274.652
57	274.643
57.1	274.634
57.2	274.627
57.3	274.621
57.4	274.614
57.5	274.608
57.6	274.602
57.7	274.597
57.8	274.593
57.9	274.588
58	274.584
58.1	274.58
58.2	274.577
58.3	274.578
58.4	274.578
58.5	274.576
58.6	274.574
58.7	274.57
58.8	274.565
58.9	274.562
59	274.557
59.1	274.551
59.2	274.546
59.3	274.539
59.4	274.53
59.5	274.522
59.6	274.515
59.7	274.51
59.8	274.507
59.9	274.505
60	274.501
60.1	274.501
60.2	274.5
60.3	274.495
60.4	274.491
60.5	274.488
60.6	274.482
60.7	274.478
60.8	274.476
60.9	274.472
61	274.471
61.1	274.469
61.2	274.466
61.3	274.465
61.4	274.462
61.5	274.459
61.6	274.455
61.7	274.447
61.8	274.439
61.9	274.433
62	274.426
62.1	274.419
62.2	274.413
62.3	274.405
62.4	274.395
62.5	274.387
62.6	274.377
62.7	274.366
62.8	274.355
62.9	274.344
63	274.332
63.1	274.321
63.2	274.312
63.3	274.303
63.4	274.295
63.5	274.287
63.6	274.279
63.7	274.271
63.8	274.269
63.9	274.264
64	274.257
64.1	274.251
64.2	274.245
64.3	274.238
64.4	274.233
64.5	274.225
64.6	274.217
64.7	274.21
64.8	274.204
64.9	274.197
65	274.192
65.1	274.186
65.2	274.18
65.3	274.173
65.4	274.163
65.5	274.153
65.6	274.141
65.7	274.132
65.8	274.119
65.9	274.103
66	274.09
66.1	274.075
66.2	274.06
66.3	274.048
66.4	274.034
66.5	274.021
66.6	274.009
66.7	274.001
66.8	273.992
66.9	273.983
67	273.975
67.1	273.967
67.2	273.961
67.3	273.957
67.4	273.954
67.5	273.95
67.6	273.947
67.7	273.943
67.8	273.943
67.9	273.944
68	273.94
68.1	273.935
68.2	273.934
68.3	273.931
68.4	273.927
68.5	273.923
68.6	273.917
68.7	273.911
68.8	273.906
68.9	273.904
69	273.899
69.1	273.897
69.2	273.898
69.3	273.894
69.4	273.891
69.5	273.892
69.6	273.888
69.7	273.883
69.8	273.88
69.9	273.876
70	273.869
70.1	273.863
70.2	273.856
70.3	273.849
70.4	273.842
70.5	273.835
70.6	273.827
70.7	273.82
70.8	273.811
70.9	273.801
71	273.792
71.1	273.783
71.2	273.772
71.3	273.765
71.4	273.757
71.5	273.747
71.6	273.74
71.7	273.733
71.8	273.723
71.9	273.713
72	273.704
72.1	273.695
72.2	273.686
72.3	273.681
72.4	273.675
72.5	273.669
72.6	273.665
72.7	273.663
72.8	273.66
72.9	273.657
73	273.654
73.1	273.652
73.2	273.65
73.3	273.648
73.4	273.644
73.5	273.642
73.6	273.642
73.7	273.641
73.8	273.639
73.9	273.64
74	273.638
74.1	273.637
74.2	273.639
74.3	273.638
74.4	273.638
74.5	273.638
74.6	273.636
74.7	273.632
74.8	273.627
74.9	273.62
75	273.608
75.1	273.598
75.2	273.59
75.3	273.582
75.4	273.577
75.5	273.571
75.6	273.562
75.7	273.557
75.8	273.553
75.9	273.545
76	273.539
76.1	273.535
76.2	273.534
76.3	273.529
76.4	273.524
76.5	273.521
76.6	273.518
76.7	273.514
76.8	273.511
76.9	273.507
77	273.504
77.1	273.501
77.2	273.495
77.3	273.492
77.4	273.489
77.5	273.482
77.6	273.476
77.7	273.469
77.8	273.462
77.9	273.457
78	273.451
78.1	273.444
78.2	273.438
78.3	273.432
78.4	273.424
78.5	273.418
78.6	273.412
78.7	273.405
78.8	273.398
78.9	273.391
79	273.383
79.1	273.379
79.2	273.374
79.3	273.368
79.4	273.363
79.5	273.359
79.6	273.354
79.7	273.35
79.8	273.348
79.9	273.345
80	273.342
80.1	273.338
80.2	273.334
80.3	273.329
80.4	273.324
80.5	273.319
80.6	273.314
80.7	273.31
80.8	273.307
80.9	273.301
81	273.296
81.1	273.291
81.2	273.284
81.3	273.275
81.4	273.27
81.5	273.264
81.6	273.258
81.7	273.254
81.8	273.249
81.9	273.242
82	273.238
82.1	273.234
82.2	273.227
82.3	273.22
82.4	273.211
82.5	273.198
82.6	273.187
82.7	273.177
82.8	273.168
82.9	273.159
83	273.152
83.1	273.146
83.2	273.139
83.3	273.131
83.4	273.122
83.5	273.113
83.6	273.108
83.7	273.103
83.8	273.096
83.9	273.089
84	273.081
84.1	273.074
84.2	273.069
84.3	273.063
84.4	273.059
84.5	273.057
84.6	273.053
84.7	273.047
84.8	273.043
84.9	273.037
85	273.033
85.1	273.028
85.2	273.019
85.3	273.01
85.4	273.003
85.5	272.996
85.6	272.989
85.7	272.983
85.8	272.975
85.9	272.967
86	272.959
86.1	272.948
86.2	272.936
86.3	272.924
86.4	272.913
86.5	272.899
86.6	272.89
86.7	272.879
86.8	272.87
86.9	272.864
87	272.858
87.1	272.85
87.2	272.844
87.3	272.841
87.4	272.838
87.5	272.838
87.6	272.839
87.7	272.839
87.8	272.836
87.9	272.832
88	272.825
88.1	272.818
88.2	272.816
88.3	272.813
88.4	272.809
88.5	272.803
88.6	272.794
88.7	272.784
88.8	272.769
88.9	272.747
89	272.725
89.1	272.707
89.2	272.695
89.3	272.689
89.4	272.685
89.5	272.685
89.6	272.685
89.7	272.687
89.8	272.691
89.9	272.699
90	272.708
90.1	272.721
90.2	272.736
90.3	272.754
90.4	272.773
90.5	272.794
90.6	272.819
90.7	272.849
90.8	272.879
90.9	272.911
91	272.948
91.1	272.984
91.2	273.019
91.3	273.057
91.4	273.095
91.5	273.133
91.6	273.176
91.7	273.227
91.8	273.277
91.9	273.322
92	273.361
92.1	273.386
92.2	273.396
92.3	273.393
92.4	273.371
92.5	273.329
92.6	273.272
92.7	273.198
92.8	273.107
92.9	273.003
93	272.886
93.1	272.756
93.2	272.617
93.3	272.47
93.4	272.314
93.5	272.154
93.6	271.99
93.7	271.82
93.8	271.647
93.9	271.47
94	271.29
94.1	271.114
94.2	270.945
94.3	270.777
94.4	270.611
94.5	270.446
94.6	270.274
94.7	270.093
94.8	269.909
94.9	269.726
95	269.546
95.1	269.37
95.2	269.195
95.3	269.023
95.4	268.859
95.5	268.701
95.6	268.547
95.7	268.396
95.8	268.247
95.9	268.1
96	267.955
96.1	267.809
96.2	267.662
96.3	267.516
96.4	267.371
96.5	267.229
96.6	267.091
96.7	266.957
96.8	266.824
96.9	266.695
97	266.568
97.1	266.441
97.2	266.31
97.3	266.178
97.4	266.045
97.5	265.915
97.6	265.785
97.7	265.654
97.8	265.519
97.9	265.383
98	265.246
98.1	265.113
98.2	264.985
98.3	264.858
98.4	264.73
98.5	264.602
98.6	264.481
98.7	264.364
98.8	264.251
98.9	264.141
99	264.033
99.1	263.925
99.2	263.817
99.3	263.711
99.4	263.605
99.5	263.502
99.6	263.397
99.7	263.293
99.8	263.19
99.9	263.087
100	262.983
100.1	262.884
100.2	262.786
100.3	262.69
100.4	262.594
100.5	262.496
100.6	262.397
100.7	262.297
100.8	262.197
100.9	262.097
101	261.995
101.1	261.892
101.2	261.793
101.3	261.695
101.4	261.598
101.5	261.5
101.6	261.399
101.7	261.296
101.8	261.19
101.9	261.083
102	260.981
102.1	260.882
102.2	260.786
102.3	260.694
102.4	260.6
102.5	260.506
102.6	260.412
102.7	260.316
102.8	260.219
102.9	260.125
103	260.033
103.1	259.942
103.2	259.858
103.3	259.78
103.4	259.706
103.5	259.634
103.6	259.559
103.7	259.477
103.8	259.391
103.9	259.3
104	259.204
104.1	259.104
104.2	258.999
104.3	258.885
104.4	258.766
104.5	258.647
104.6	258.531
104.7	258.424
104.8	258.333
104.9	258.26
105	258.203
105.1	258.157
105.2	258.111
105.3	258.059
105.4	258.001
105.5	257.935
105.6	257.857
105.7	257.775
105.8	257.694
105.9	257.617
106	257.541
106.1	257.463
106.2	257.38
106.3	257.292
106.4	257.196
106.5	257.093
106.6	256.993
106.7	256.905
106.8	256.827
106.9	256.76
107	256.709
107.1	256.669
107.2	256.636
107.3	256.609
107.4	256.581
107.5	256.549
107.6	256.514
107.7	256.473
107.8	256.422
107.9	256.364
108	256.297
108.1	256.15
108.2	256.078
108.3	256.007
108.4	255.937
108.5	255.864
108.6	255.789
108.7	255.715
108.8	255.642
108.9	255.569
109	255.499
109.1	255.432
109.2	255.368
109.3	255.307
109.4	255.25
109.5	255.195
109.6	255.141
109.7	255.092
109.8	255.044
109.9	254.993
110	254.943
110.1	254.895
110.2	254.848
110.3	254.801
110.4	254.757
110.5	254.713
110.6	254.667
110.7	254.625
110.8	254.582
110.9	254.537
111	254.498
111.1	254.459
111.2	254.422
111.3	254.388
111.4	254.352
111.5	254.313
111.6	254.273
111.7	254.234
111.8	254.196
111.9	254.158
112	254.119
112.1	254.084
112.2	254.052
112.3	254.018
112.4	253.984
112.5	253.952
112.6	253.922
112.7	253.892
112.8	253.863
112.9	253.835
113	253.805
113.1	253.773
113.2	253.741
113.3	253.708
113.4	253.675
113.5	253.645
113.6	253.613
113.7	253.576
113.8	253.534
113.9	253.487
114	253.443
114.1	253.403
114.2	253.368
114.3	253.336
114.4	253.306
114.5	253.278
114.6	253.249
114.7	253.223
114.8	253.2
114.9	253.173
115	253.142
115.1	253.107
115.2	253.066
115.3	253.029
115.4	252.996
115.5	252.961
115.6	252.929
115.7	252.897
115.8	252.863
115.9	252.827
116	252.789
116.1	252.748
116.2	252.704
116.3	252.659
116.4	252.616
116.5	252.575
116.6	252.538
116.7	252.503
116.8	252.468
116.9	252.433
117	252.392
117.1	252.344
117.2	252.29
117.3	252.23
117.4	252.171
117.5	252.115
117.6	252.057
117.7	252
117.8	251.946
117.9	251.893
118	251.84
118.1	251.788
118.2	251.739
118.3	251.688
118.4	251.637
118.5	251.585
118.6	251.531
118.7	251.479
118.8	251.426
118.9	251.37
119	251.315
119.1	251.266
119.2	251.22
119.3	251.173
119.4	251.126
119.5	251.081
119.6	251.033
119.7	250.985
119.8	250.937
119.9	250.887
120	250.839
120.1	250.792
120.2	250.743
120.3	250.698
120.4	250.652
120.5	250.604
120.6	250.554
120.7	250.507
120.8	250.461
120.9	250.415
121	250.373
121.1	250.327
121.2	250.279
121.3	250.233
121.4	250.19
121.5	250.144
121.6	250.099
121.7	250.056
121.8	250.013
121.9	249.969
122	249.927
122.1	249.886
122.2	249.844
122.3	249.804
122.4	249.764
122.5	249.724
122.6	249.686
122.7	249.647
122.8	249.609
122.9	249.574
123	249.537
123.1	249.497
123.2	249.459
123.3	249.42
123.4	249.376
123.5	249.336
123.6	249.296
123.7	249.256
123.8	249.218
123.9	249.181
124	249.142
124.1	249.107
124.2	249.073
124.3	249.036
124.4	249.001
124.5	248.966
124.6	248.932
124.7	248.895
124.8	248.861
124.9	248.828
125	248.792
125.1	248.753
125.2	248.713
125.3	248.675
125.4	248.637
125.5	248.599
125.6	248.559
125.7	248.523
125.8	248.486
125.9	248.448
126	248.413
126.1	248.377
126.2	248.341
126.3	248.308
126.4	248.276
126.5	248.242
126.6	248.208
126.7	248.174
126.8	248.139
126.9	248.104
127	248.071
127.1	248.039
127.2	248.005
127.3	247.972
127.4	247.94
127.5	247.909
127.6	247.88
127.7	247.849
127.8	247.818
127.9	247.787
128	247.755
128.1	247.723
128.2	247.69
128.3	247.658
128.4	247.624
128.5	247.593
128.6	247.563
128.7	247.534
128.8	247.507
128.9	247.482
129	247.457
129.1	247.431
129.2	247.405
129.3	247.377
129.4	247.348
129.5	247.322
129.6	247.296
129.7	247.267
129.8	247.241
129.9	247.213
130	247.185
130.1	247.159
130.2	247.131
130.3	247.103
130.4	247.077
130.5	247.053
130.6	247.028
130.7	247.001
130.8	246.975
130.9	246.948
131	246.923
131.1	246.899
131.2	246.873
131.3	246.818
131.4	246.791
131.5	246.765
131.6	246.74
131.7	246.711
131.8	246.684
131.9	246.659
132	246.631
132.1	246.603
132.2	246.577
132.3	246.55
132.4	246.522
132.5	246.496
132.6	246.47
132.7	246.446
132.8	246.421
132.9	246.396
133	246.369
133.1	246.34
133.2	246.314
133.3	246.288
133.4	246.263
133.5	246.241
133.6	246.22
133.7	246.202
133.8	246.184
133.9	246.165
134	246.145
134.1	246.124
134.2	246.102
134.3	246.078
134.4	246.053
134.5	246.03
134.6	246.006
134.7	245.98
134.8	245.957
134.9	245.931
135	245.902
135.1	245.874
135.2	245.848
135.3	245.824
135.4	245.797
135.5	245.769
135.6	245.744
135.7	245.722
135.8	245.699
135.9	245.678
136	245.658
136.1	245.638
136.2	245.617
136.3	245.597
136.4	245.577
136.5	245.554
136.6	245.531
136.7	245.51
136.8	245.484
136.9	245.456
137	245.431
137.1	245.407
137.2	245.382
137.3	245.357
137.4	245.332
137.5	245.31
137.6	245.29
137.7	245.27
137.8	245.251
137.9	245.235
138	245.217
138.1	245.197
138.2	245.177
138.3	245.158
138.4	245.138
138.5	245.121
138.6	245.103
138.7	245.082
138.8	245.062
138.9	245.043
139	245.024
139.1	245.004
139.2	244.985
139.3	244.964
139.4	244.94
139.5	244.919
139.6	244.9
139.7	244.878
139.8	244.858
139.9	244.833
140	244.808
140.1	244.79
140.2	244.774
140.3	244.763
140.4	244.757
140.5	244.749
140.6	244.74
140.7	244.729
140.8	244.715
140.9	244.696
141	244.677
141.1	244.657
141.2	244.632
141.3	244.609
141.4	244.586
141.5	244.559
141.6	244.529
141.7	244.501
141.8	244.475
141.9	244.449
142	244.426
142.1	244.404
142.2	244.382
142.3	244.362
142.4	244.344
142.5	244.323
142.6	244.302
142.7	244.282
142.8	244.259
142.9	244.237
143	244.22
143.1	244.202
143.2	244.184
143.3	244.168
143.4	244.148
143.5	244.129
143.6	244.113
143.7	244.096
143.8	244.081
143.9	244.069
144	244.056
144.1	244.041
144.2	244.026
144.3	244.01
144.4	243.992
144.5	243.975
144.6	243.955
144.7	243.934
144.8	243.916
144.9	243.899
145	243.88
145.1	243.863
145.2	243.849
145.3	243.835
145.4	243.822
145.5	243.812
145.6	243.804
145.7	243.795
145.8	243.783
145.9	243.765
146	243.742
146.1	243.717
146.2	243.694
146.3	243.675
146.4	243.659
146.5	243.646
146.6	243.631
146.7	243.615
146.8	243.595
146.9	243.574
147	243.555
147.1	243.533
147.2	243.512
147.3	243.493
147.4	243.473
147.5	243.455
147.6	243.437
147.7	243.42
147.8	243.404
147.9	243.387
148	243.374
148.1	243.363
148.2	243.351
148.3	243.339
148.4	243.322
148.5	243.304
148.6	243.287
148.7	243.268
148.8	243.246
148.9	243.227
149	243.207
149.1	243.188
149.2	243.171
149.3	243.159
149.4	243.146
149.5	243.133
149.6	243.125
149.7	243.118
149.8	243.113
149.9	243.107
150	243.097
150.1	243.083
150.2	243.067
150.3	243.054
150.4	243.045
150.5	243.033
150.6	243.015
150.7	242.992
150.8	242.967
150.9	242.936
151	242.906
151.1	242.88
151.2	242.856
151.3	242.832
151.4	242.809
151.5	242.785
151.6	242.76
151.7	242.737
151.8	242.72
151.9	242.705
152	242.696
152.1	242.693
152.2	242.689
152.3	242.685
152.4	242.68
152.5	242.67
152.6	242.657
152.7	242.644
152.8	242.629
152.9	242.612
153	242.598
153.1	242.579
153.2	242.559
153.3	242.54
153.4	242.521
153.5	242.5
153.6	242.477
153.7	242.45
153.8	242.42
153.9	242.392
154	242.365
154.1	242.338
154.2	242.311
154.3	242.286
154.4	242.265
154.5	242.239
154.6	242.23
154.7	242.217
154.8	242.2
154.9	242.172
155	242.135
155.1	242.093
155.2	242.042
155.3	241.983
155.4	241.922
155.5	241.853
155.6	241.777
155.7	241.694
155.8	241.603
155.9	241.503
156	241.397
156.1	241.286
156.2	241.166
156.3	241.038
156.4	240.898
156.5	240.75
156.6	240.598
156.7	240.443
156.8	240.283
156.9	240.12
157	239.955
157.1	239.785
157.2	239.609
157.3	239.431
157.4	239.247
157.5	239.057
157.6	238.859
157.7	238.655
157.8	238.442
157.9	238.225
158	238.002
158.1	237.774
158.2	237.54
158.3	237.301
158.4	237.056
158.5	236.806
158.6	236.552
158.7	236.294
158.8	236.033
158.9	235.767
159	235.499
159.1	235.225
159.2	234.95
159.3	234.671
159.4	234.385
159.5	234.097
159.6	233.805
159.7	233.507
159.8	233.206
159.9	232.902
160	232.591
160.1	232.277
160.2	231.963
160.3	231.644
160.4	231.32
160.5	230.997
160.6	230.67
160.7	230.341
160.8	230.011
160.9	229.678
161	229.344
161.1	229.007
161.2	228.665
161.3	228.32
161.4	227.974
161.5	227.622
161.6	227.267
161.7	226.909
161.8	226.548
161.9	226.183
162	225.816
162.1	225.446
162.2	225.074
162.3	224.7
162.4	224.324
162.5	223.946
162.6	223.567
162.7	223.185
162.8	222.799
162.9	222.411
163	222.022
163.1	221.629
163.2	221.233
163.3	220.835
163.4	220.435
163.5	220.032
163.6	219.628
163.7	219.223
163.8	218.812
163.9	218.4
164	217.987
164.1	217.573
164.2	217.159
164.3	216.742
164.4	216.321
164.5	215.899
164.6	215.477
164.7	215.053
164.8	214.628
164.9	214.201
165	213.77
165.1	213.337
165.2	212.904
165.3	212.467
165.4	212.028
165.5	211.589
165.6	211.149
165.7	210.707
165.8	210.266
165.9	209.822
166	209.376
166.1	208.929
166.2	208.479
166.3	208.027
166.4	207.574
166.5	207.119
166.6	206.661
166.7	206.202
166.8	205.743
166.9	205.283
167	204.821
167.1	204.358
167.2	203.892
167.3	203.426
167.4	202.961
167.5	202.492
167.6	202.021
167.7	201.549
167.8	201.075
167.9	200.6
168	200.126
168.1	199.649
168.2	199.17
168.3	198.689
168.4	198.206
168.5	197.725
168.6	197.245
168.7	196.762
168.8	196.275
168.9	195.789
169	195.301
169.1	194.812
169.2	194.322
169.3	193.829
169.4	193.336
169.5	192.841
169.6	192.345
169.7	191.847
169.8	191.348
169.9	190.85
170	190.35
170.1	189.848
170.2	189.347
170.3	188.846
170.4	188.341
170.5	187.837
170.6	187.334
170.7	186.827
170.8	186.321
170.9	185.814
171	185.305
171.1	184.795
171.2	184.283
171.3	183.77
171.4	183.254
171.5	182.739
171.6	182.222
171.7	181.705
171.8	181.188
171.9	180.669
172	180.149
172.1	179.63
172.2	179.112
172.3	178.59
172.4	178.067
172.5	177.543
172.6	177.019
172.7	176.495
172.8	175.97
172.9	175.445
173	174.919
173.1	174.392
173.2	173.863
173.3	173.335
173.4	172.807
173.5	172.278
173.6	171.749
173.7	171.221
173.8	170.69
173.9	170.158
174	169.627
174.1	169.096
174.2	168.562
174.3	168.028
174.4	167.495
174.5	166.964
174.6	166.433
174.7	165.899
174.8	165.364
174.9	164.83
175	164.293
175.1	163.756
175.2	163.218
175.3	162.681
175.4	162.143
175.5	161.606
175.6	161.07
175.7	160.53
175.8	159.989
175.9	159.449
176	158.909
176.1	158.367
176.2	157.825
176.3	157.283
176.4	156.74
176.5	156.199
176.6	155.657
176.7	155.112
176.8	154.57
176.9	154.029
177	153.486
177.1	152.944
177.2	152.401
177.3	151.857
177.4	151.314
177.5	150.772
177.6	150.228
177.7	149.686
177.8	149.144
177.9	148.6
178	147.512
178.1	146.97
178.2	146.426
178.3	145.883
178.4	145.338
178.5	144.793
178.6	144.249
178.7	143.702
178.8	143.156
178.9	142.61
179	142.063
179.1	141.516
179.2	140.971
179.3	140.426
179.4	139.879
179.5	139.333
179.6	138.787
179.7	138.241
179.8	137.692
179.9	137.146
180	136.6
180.1	136.051
180.2	135.504
180.3	134.957
180.4	134.409
180.5	133.862
180.6	133.316
180.7	132.77
180.8	132.226
180.9	131.683
181	131.141
181.1	130.601
181.2	130.06
181.3	129.517
181.4	128.977
181.5	128.435
181.6	127.891
181.7	127.347
181.8	126.803
181.9	126.257
182	125.713
182.1	125.167
182.2	124.619
182.3	124.073
182.4	123.526
182.5	122.98
182.6	122.431
182.7	121.884
182.8	121.339
182.9	120.79
183	120.243
183.1	119.697
183.2	119.151
183.3	118.606
183.4	118.063
183.5	117.521
183.6	116.98
183.7	116.439
183.8	115.897
183.9	115.357
184	114.818
184.1	114.278
184.2	113.742
184.3	113.208
184.4	112.675
184.5	112.141
184.6	111.611
184.7	111.078
184.8	110.544
184.9	110.012
185	109.481
185.1	108.947
185.2	108.415
185.3	107.883
185.4	107.349
185.5	106.817
185.6	106.287
185.7	105.755
185.8	105.224
185.9	104.694
186	104.163
186.1	103.633
186.2	103.104
186.3	102.576
186.4	102.048
186.5	101.521
186.6	100.994
186.7	100.47
186.8	99.9484
186.9	99.4253
187	98.9024
187.1	98.3831
187.2	97.8643
187.3	97.3466
187.4	96.8313
187.5	96.3174
187.6	95.8044
187.7	95.2936
187.8	94.7831
187.9	94.2741
188	93.7686
188.1	93.2631
188.2	92.7562
188.3	92.2509
188.4	91.7483
188.5	91.2438
188.6	90.7383
188.7	90.2358
188.8	89.7335
188.9	89.2314
189	88.7324
189.1	88.2333
189.2	87.734
189.3	87.2373
189.4	86.7421
189.5	86.2453
189.6	85.7483
189.7	85.2524
189.8	84.7571
189.9	84.2643
190	83.7722
190.1	83.2802
190.2	82.7901
190.3	82.3021
190.4	81.8153
190.5	81.3305
190.6	80.8454
190.7	80.3611
190.8	79.8772
190.9	79.3933
191	78.9108
191.1	78.4286
191.2	77.9479
191.3	77.4683
191.4	76.9885
191.5	76.5108
191.6	76.0335
191.7	75.5532
191.8	75.0752
191.9	74.6001
192	74.1244
192.1	73.6485
192.2	73.1751
192.3	72.7015
192.4	72.2272
192.5	71.7563
192.6	71.2856
192.7	70.8149
192.8	70.3465
192.9	69.8806
193	69.4158
193.1	68.9527
193.2	68.4911
193.3	68.0291
193.4	67.57
193.5	67.113
193.6	66.6566
193.7	66.2027
193.8	65.7521
193.9	65.3024
194	64.8538
194.1	64.4083
194.2	63.964
194.3	63.5212
194.4	63.0802
194.5	62.6392
194.6	62.1992
194.7	61.7617
194.8	61.3245
194.9	60.8902
195	60.458
195.1	60.024
195.2	59.5903
195.3	59.1591
195.4	58.7304
195.5	58.3028
195.6	57.8767
195.7	57.452
195.8	57.0272
195.9	56.6059
196	56.1867
196.1	55.7656
196.2	55.3449
196.3	54.9267
196.4	54.5071
196.5	54.0885
196.6	53.6728
196.7	53.2592
196.8	52.8455
196.9	52.4344
197	52.0264
197.1	51.6198
197.2	51.216
197.3	50.8137
197.4	50.4125
197.5	50.0131
197.6	49.6141
197.7	49.2175
197.8	48.8245
197.9	48.4324
198	48.0428
198.1	47.6572
198.2	47.2714
198.3	46.8866
198.4	46.5046
198.5	46.1244
198.6	45.7446
198.7	45.3683
198.8	44.9964
198.9	44.622
199	44.2504
199.1	43.8821
199.2	43.5138
199.3	43.1476
199.4	42.7853
199.5	42.4252
199.6	42.0662
[truncated: 507 more rows]

## Sheet: Experiment 2
RECORDED DATA
TIME (s)	OXYGEN (μM)
Time	Oxygen 1
0	274.606
0.1	274.594
0.2	274.581
0.3	274.563
0.4	274.544
0.5	274.526
0.6	274.503
0.7	274.481
0.8	274.461
0.9	274.441
1	274.423
1.1	274.406
1.2	274.388
1.3	274.37
1.4	274.356
1.5	274.346
1.6	274.332
1.7	274.318
1.8	274.305
1.9	274.293
2	274.284
2.1	274.279
2.2	274.275
2.3	274.272
2.4	274.271
2.5	274.272
2.6	274.277
2.7	274.281
2.8	274.284
2.9	274.287
3	274.291
3.1	274.295
3.2	274.296
3.3	274.296
3.4	274.292
3.5	274.288
3.6	274.287
3.7	274.284
3.8	274.281
3.9	274.278
4	274.272
4.1	274.265
4.2	274.257
4.3	274.248
4.4	274.234
4.5	274.218
4.6	274.205
4.7	274.193
4.8	274.182
4.9	274.171
5	274.16
5.1	274.152
5.2	274.144
5.3	274.134
5.4	274.122
5.5	274.11
5.6	274.096
5.7	274.083
5.8	274.073
5.9	274.064
6	274.052
6.1	274.039
6.2	274.025
6.3	274.009
6.4	273.997
6.5	273.986
6.6	273.974
6.7	273.967
6.8	273.962
6.9	273.957
7	273.956
7.1	273.954
7.2	273.952
7.3	273.947
7.4	273.943
7.5	273.937
7.6	273.927
7.7	273.917
7.8	273.91
7.9	273.904
8	273.898
8.1	273.889
8.2	273.88
8.3	273.876
8.4	273.874
8.5	273.867
8.6	273.858
8.7	273.854
8.8	273.851
8.9	273.85
9	273.849
9.1	273.845
9.2	273.844
9.3	273.844
9.4	273.839
9.5	273.833
9.6	273.827
9.7	273.819
9.8	273.809
9.9	273.799
10	273.788
10.1	273.777
10.2	273.769
10.3	273.76
10.4	273.752
10.5	273.745
10.6	273.736
10.7	273.727
10.8	273.721
10.9	273.712
11	273.702
11.1	273.694
11.2	273.687
11.3	273.682
11.4	273.678
11.5	273.677
11.6	273.677
11.7	273.678
11.8	273.679
11.9	273.679
12	273.678
12.1	273.68
12.2	273.683
12.3	273.686
12.4	273.688
12.5	273.687
12.6	273.685
12.7	273.682
12.8	273.677
12.9	273.672
13	273.669
13.1	273.664
13.2	273.658
13.3	273.653
13.4	273.647
13.5	273.637
13.6	273.625
13.7	273.614
13.8	273.603
13.9	273.59
14	273.579
14.1	273.568
14.2	273.554
14.3	273.539
14.4	273.525
14.5	273.515
14.6	273.508
14.7	273.5
14.8	273.494
14.9	273.491
15	273.488
15.1	273.485
15.2	273.483
15.3	273.478
15.4	273.47
15.5	273.463
15.6	273.458
15.7	273.453
15.8	273.449
15.9	273.444
16	273.44
16.1	273.436
16.2	273.431
16.3	273.424
16.4	273.418
16.5	273.412
16.6	273.404
16.7	273.397
16.8	273.388
16.9	273.377
17	273.365
17.1	273.354
17.2	273.341
17.3	273.327
17.4	273.315
17.5	273.303
17.6	273.291
17.7	273.282
17.8	273.274
17.9	273.265
18	273.251
18.1	273.237
18.2	273.223
18.3	273.205
18.4	273.189
18.5	273.171
18.6	273.151
18.7	273.132
18.8	273.111
18.9	273.087
19	273.045
19.1	273.021
19.2	273.001
19.3	272.982
19.4	272.962
19.5	272.945
19.6	272.935
19.7	272.929
19.8	272.925
19.9	272.923
20	272.919
20.1	272.916
20.2	272.915
20.3	272.911
20.4	272.905
20.5	272.898
20.6	272.886
20.7	272.876
20.8	272.867
20.9	272.86
21	272.854
21.1	272.85
21.2	272.849
21.3	272.848
21.4	272.848
21.5	272.845
21.6	272.839
21.7	272.834
21.8	272.83
21.9	272.823
22	272.819
22.1	272.815
22.2	272.809
22.3	272.803
22.4	272.796
22.5	272.788
22.6	272.779
22.7	272.773
22.8	272.766
22.9	272.757
23	272.748
23.1	272.735
23.2	272.719
23.3	272.704
23.4	272.687
23.5	272.669
23.6	272.648
23.7	272.626
23.8	272.607
23.9	272.59
24	272.578
24.1	272.566
24.2	272.559
24.3	272.551
24.4	272.543
24.5	272.535
24.6	272.528
24.7	272.52
24.8	272.512
24.9	272.504
25	272.498
25.1	272.49
25.2	272.481
25.3	272.473
25.4	272.462
25.5	272.449
25.6	272.436
25.7	272.42
25.8	272.407
25.9	272.394
26	272.379
26.1	272.365
26.2	272.35
26.3	272.332
26.4	272.314
26.5	272.293
26.6	272.272
26.7	272.25
26.8	272.229
26.9	272.207
27	272.185
27.1	272.168
27.2	272.154
27.3	272.143
27.4	272.136
27.5	272.131
27.6	272.128
27.7	272.125
27.8	272.121
27.9	272.116
28	272.112
28.1	272.107
28.2	272.101
28.3	272.094
28.4	272.088
28.5	272.08
28.6	272.073
28.7	272.069
28.8	272.063
28.9	272.055
29	272.048
29.1	272.039
29.2	272.028
29.3	272.015
29.4	272
29.5	271.983
29.6	271.966
29.7	271.948
29.8	271.929
29.9	271.911
30	271.895
30.1	271.877
30.2	271.861
30.3	271.845
30.4	271.826
30.5	271.811
30.6	271.8
30.7	271.792
30.8	271.789
30.9	271.785
31	271.781
31.1	271.777
31.2	271.772
31.3	271.768
31.4	271.764
31.5	271.758
31.6	271.751
31.7	271.744
31.8	271.736
31.9	271.726
32	271.716
32.1	271.704
32.2	271.697
32.3	271.69
32.4	271.684
32.5	271.68
32.6	271.674
32.7	271.668
32.8	271.662
32.9	271.655
33	271.651
33.1	271.65
33.2	271.647
33.3	271.641
33.4	271.638
33.5	271.636
33.6	271.632
33.7	271.629
33.8	271.627
33.9	271.623
34	271.62
34.1	271.618
34.2	271.616
34.3	271.613
34.4	271.609
34.5	271.601
34.6	271.592
34.7	271.584
34.8	271.577
34.9	271.572
35	271.569
35.1	271.568
35.2	271.569
35.3	271.572
35.4	271.575
35.5	271.582
35.6	271.59
35.7	271.596
35.8	271.598
35.9	271.599
36	271.598
36.1	271.595
36.2	271.593
36.3	271.59
36.4	271.586
36.5	271.583
36.6	271.58
36.7	271.572
36.8	271.564
36.9	271.558
37	271.551
37.1	271.545
37.2	271.537
37.3	271.532
37.4	271.526
37.5	271.52
37.6	271.516
37.7	271.513
37.8	271.51
37.9	271.507
38	271.505
38.1	271.504
38.2	271.504
38.3	271.503
38.4	271.5
38.5	271.495
38.6	271.489
38.7	271.481
38.8	271.472
38.9	271.461
39	271.452
39.1	271.444
39.2	271.433
39.3	271.424
39.4	271.413
39.5	271.401
39.6	271.39
39.7	271.379
39.8	271.364
39.9	271.345
40	271.325
40.1	271.303
40.2	271.279
40.3	271.254
40.4	271.23
40.5	271.209
40.6	271.189
40.7	271.171
40.8	271.152
40.9	271.132
41	271.116
41.1	271.096
41.2	271.076
41.3	271.06
41.4	271.043
41.5	271.03
41.6	271.022
41.7	271.015
41.8	271.01
41.9	271.008
42	271.003
42.1	270.998
42.2	270.996
42.3	270.994
42.4	270.997
42.5	270.996
42.6	270.994
42.7	270.993
42.8	270.992
42.9	270.991
43	270.99
43.1	270.991
43.2	270.989
43.3	270.987
43.4	270.986
43.5	270.984
43.6	270.979
43.7	270.972
43.8	270.961
43.9	270.952
44	270.943
44.1	270.934
44.2	270.925
44.3	270.92
44.4	270.914
44.5	270.906
44.6	270.903
44.7	270.9
44.8	270.895
44.9	270.89
45	270.884
45.1	270.873
45.2	270.861
45.3	270.851
45.4	270.84
45.5	270.831
45.6	270.826
45.7	270.822
45.8	270.819
45.9	270.817
46	270.814
46.1	270.809
46.2	270.802
46.3	270.793
46.4	270.783
46.5	270.773
46.6	270.761
46.7	270.749
46.8	270.741
46.9	270.729
47	270.714
47.1	270.702
47.2	270.692
47.3	270.685
47.4	270.683
47.5	270.685
47.6	270.686
47.7	270.684
47.8	270.68
47.9	270.676
48	270.671
48.1	270.665
48.2	270.656
48.3	270.646
48.4	270.634
48.5	270.62
48.6	270.602
48.7	270.583
48.8	270.558
48.9	270.532
49	270.513
49.1	270.494
49.2	270.474
49.3	270.459
49.4	270.449
49.5	270.439
49.6	270.432
49.7	270.426
49.8	270.417
49.9	270.404
50	270.385
50.1	270.36
50.2	270.335
50.3	270.315
50.4	270.298
50.5	270.282
50.6	270.271
50.7	270.26
50.8	270.25
50.9	270.242
51	270.231
51.1	270.215
51.2	270.198
51.3	270.179
51.4	270.156
51.5	270.135
51.6	270.118
51.7	270.099
51.8	270.08
51.9	270.066
52	270.055
52.1	270.05
52.2	270.055
52.3	270.062
52.4	270.069
52.5	270.072
52.6	270.069
52.7	270.061
52.8	270.05
52.9	270.04
53	270.027
53.1	270.013
53.2	269.993
53.3	269.967
53.4	269.939
53.5	269.912
53.6	269.883
53.7	269.858
53.8	269.839
53.9	269.822
54	269.81
54.1	269.801
54.2	269.795
54.3	269.792
54.4	269.792
54.5	269.793
54.6	269.794
54.7	269.796
54.8	269.801
54.9	269.812
55	269.832
55.1	269.859
55.2	269.886
55.3	269.913
55.4	269.939
55.5	269.959
55.6	269.978
55.7	269.998
55.8	270.016
55.9	270.035
56	270.054
56.1	270.071
56.2	270.086
56.3	270.099
56.4	270.11
56.5	270.122
56.6	270.133
56.7	270.141
56.8	270.147
56.9	270.15
57	270.147
57.1	270.137
57.2	270.122
57.3	270.1
57.4	270.066
57.5	270.023
57.6	269.973
57.7	269.913
57.8	269.849
57.9	269.781
58	269.708
58.1	269.631
58.2	269.555
58.3	269.478
58.4	269.397
58.5	269.31
58.6	269.211
58.7	269.108
58.8	269.001
58.9	268.879
59	268.751
59.1	268.629
59.2	268.511
59.3	268.39
59.4	268.268
59.5	268.14
59.6	268
59.7	267.854
59.8	267.702
59.9	267.544
60	267.387
60.1	267.231
60.2	267.073
60.3	266.918
60.4	266.765
60.5	266.61
60.6	266.455
60.7	266.296
60.8	266.133
60.9	265.968
61	265.805
61.1	265.642
61.2	265.479
61.3	265.32
61.4	265.161
61.5	265
61.6	264.846
61.7	264.699
61.8	264.557
61.9	264.42
62	264.29
62.1	264.162
62.2	264.037
62.3	263.913
62.4	263.789
62.5	263.669
62.6	263.551
62.7	263.429
62.8	263.307
62.9	263.186
63	263.067
63.1	262.947
63.2	262.83
63.3	262.712
63.4	262.592
63.5	262.476
63.6	262.36
63.7	262.247
63.8	262.137
63.9	262.025
64	261.909
64.1	261.792
64.2	261.672
64.3	261.553
64.4	261.436
64.5	261.322
64.6	261.213
64.7	261.107
64.8	261.002
64.9	260.898
65	260.795
65.1	260.694
65.2	260.596
65.3	260.5
65.4	260.41
65.5	260.241
65.6	260.161
65.7	260.082
65.8	260.002
65.9	259.922
66	259.843
66.1	259.766
66.2	259.691
66.3	259.618
66.4	259.544
66.5	259.47
66.6	259.397
66.7	259.323
66.8	259.247
66.9	259.172
67	259.097
67.1	259.023
67.2	258.95
67.3	258.876
67.4	258.8
67.5	258.723
67.6	258.644
67.7	258.566
67.8	258.489
67.9	258.409
68	258.324
68.1	258.241
68.2	258.157
68.3	258.072
68.4	257.985
68.5	257.899
68.6	257.814
68.7	257.732
68.8	257.657
68.9	257.584
69	257.51
69.1	257.436
69.2	257.36
69.3	257.283
69.4	257.205
69.5	257.127
69.6	257.045
69.7	256.965
69.8	256.888
69.9	256.812
70	256.738
70.1	256.665
70.2	256.595
70.3	256.526
70.4	256.456
70.5	256.388
70.6	256.322
70.7	256.26
70.8	256.197
70.9	256.135
71	256.074
71.1	256.011
71.2	255.947
71.3	255.884
71.4	255.823
71.5	255.763
71.6	255.706
71.7	255.648
71.8	255.587
71.9	255.528
72	255.47
72.1	255.41
72.2	255.353
72.3	255.299
72.4	255.246
72.5	255.192
72.6	255.136
72.7	255.076
72.8	255.014
72.9	254.953
73	254.886
73.1	254.823
73.2	254.761
73.3	254.699
73.4	254.639
73.5	254.578
73.6	254.517
73.7	254.455
73.8	254.39
73.9	254.324
74	254.258
74.1	254.193
74.2	254.13
74.3	254.064
74.4	253.997
74.5	253.929
74.6	253.86
74.7	253.79
74.8	253.721
74.9	253.655
75	253.592
75.1	253.536
75.2	253.483
75.3	253.427
75.4	253.373
75.5	253.319
75.6	253.264
75.7	253.208
75.8	253.149
75.9	253.087
76	253.027
76.1	252.966
76.2	252.901
76.3	252.839
76.4	252.777
76.5	252.715
76.6	252.655
76.7	252.596
76.8	252.538
76.9	252.483
77	252.431
77.1	252.382
77.2	252.337
77.3	252.294
77.4	252.249
77.5	252.204
77.6	252.161
77.7	252.117
77.8	252.072
77.9	252.029
78	251.982
78.1	251.933
78.2	251.883
78.3	251.833
78.4	251.78
78.5	251.73
78.6	251.682
78.7	251.632
78.8	251.581
78.9	251.528
79	251.474
79.1	251.421
79.2	251.369
79.3	251.315
79.4	251.263
79.5	251.209
79.6	251.15
79.7	251.089
79.8	251.028
79.9	250.966
80	250.904
80.1	250.844
80.2	250.785
80.3	250.727
80.4	250.67
80.5	250.614
80.6	250.556
80.7	250.497
80.8	250.438
80.9	250.378
81	250.32
81.1	250.266
81.2	250.21
81.3	250.153
81.4	250.1
81.5	250.042
81.6	249.984
81.7	249.93
81.8	249.872
81.9	249.808
82	249.747
82.1	249.685
82.2	249.621
82.3	249.557
82.4	249.491
82.5	249.423
82.6	249.354
82.7	249.286
82.8	249.218
82.9	249.152
83	249.092
83.1	249.036
83.2	248.981
83.3	248.927
83.4	248.868
83.5	248.809
83.6	248.752
83.7	248.697
83.8	248.646
83.9	248.599
84	248.552
84.1	248.505
84.2	248.459
84.3	248.414
84.4	248.367
84.5	248.322
84.6	248.277
84.7	248.227
84.8	248.176
84.9	248.125
85	248.071
85.1	248.014
85.2	247.957
85.3	247.897
85.4	247.836
85.5	247.777
85.6	247.722
85.7	247.669
85.8	247.618
85.9	247.568
86	247.515
86.1	247.46
86.2	247.405
86.3	247.348
86.4	247.293
86.5	247.24
86.6	247.187
86.7	247.137
86.8	247.087
86.9	247.038
87	246.992
87.1	246.948
87.2	246.903
87.3	246.86
87.4	246.818
87.5	246.772
87.6	246.727
87.7	246.683
87.8	246.63
87.9	246.576
88	246.524
88.1	246.467
88.2	246.407
88.3	246.35
88.4	246.294
88.5	246.241
88.6	246.189
88.7	246.139
88.8	246.04
88.9	245.99
89	245.939
89.1	245.888
89.2	245.836
89.3	245.783
89.4	245.729
89.5	245.676
89.6	245.622
89.7	245.567
89.8	245.513
89.9	245.46
90	245.41
90.1	245.364
90.2	245.321
90.3	245.28
90.4	245.242
90.5	245.202
90.6	245.159
90.7	245.117
90.8	245.071
90.9	245.024
91	244.972
91.1	244.917
91.2	244.865
91.3	244.816
91.4	244.768
91.5	244.721
91.6	244.673
91.7	244.627
91.8	244.578
91.9	244.529
92	244.483
92.1	244.434
92.2	244.385
92.3	244.338
92.4	244.288
92.5	244.236
92.6	244.183
92.7	244.126
92.8	244.065
92.9	244
93	243.938
93.1	243.879
93.2	243.822
93.3	243.766
93.4	243.707
93.5	243.651
93.6	243.597
93.7	243.538
93.8	243.477
93.9	243.415
94	243.354
94.1	243.293
94.2	243.235
94.3	243.179
94.4	243.125
94.5	243.072
94.6	243.02
94.7	242.966
94.8	242.912
94.9	242.858
95	242.802
95.1	242.745
95.2	242.687
95.3	242.628
95.4	242.568
95.5	242.504
95.6	242.438
95.7	242.371
95.8	242.306
95.9	242.24
96	242.174
96.1	242.113
96.2	242.054
96.3	241.996
96.4	241.94
96.5	241.886
96.6	241.834
96.7	241.787
96.8	241.742
96.9	241.7
97	241.657
97.1	241.613
97.2	241.567
97.3	241.519
97.4	241.471
97.5	241.422
97.6	241.371
97.7	241.318
97.8	241.262
97.9	241.203
98	241.142
98.1	241.079
98.2	241.016
98.3	240.952
98.4	240.886
98.5	240.821
98.6	240.762
98.7	240.704
98.8	240.644
98.9	240.585
99	240.527
99.1	240.47
99.2	240.412
99.3	240.351
99.4	240.288
99.5	240.224
99.6	240.16
99.7	240.098
99.8	240.041
99.9	239.986
100	239.931
100.1	239.875
100.2	239.82
100.3	239.762
100.4	239.703
100.5	239.644
100.6	239.584
100.7	239.523
100.8	239.464
100.9	239.404
101	239.347
101.1	239.296
101.2	239.246
101.3	239.199
101.4	239.152
101.5	239.105
101.6	239.058
101.7	239.01
101.8	238.96
101.9	238.908
102	238.856
102.1	238.801
102.2	238.74
102.3	238.679
102.4	238.618
102.5	238.555
102.6	238.494
102.7	238.437
102.8	238.381
102.9	238.325
103	238.269
103.1	238.211
103.2	238.149
103.3	238.088
103.4	238.027
103.5	237.965
103.6	237.904
103.7	237.847
103.8	237.791
103.9	237.735
104	237.677
104.1	237.616
104.2	237.553
104.3	237.49
104.4	237.427
104.5	237.364
104.6	237.302
104.7	237.239
104.8	237.175
104.9	237.108
105	237.04
105.1	236.972
105.2	236.905
105.3	236.836
105.4	236.766
105.5	236.698
105.6	236.628
105.7	236.559
105.8	236.493
105.9	236.427
106	236.362
106.1	236.295
106.2	236.23
106.3	236.164
106.4	236.098
106.5	236.034
106.6	235.966
106.7	235.896
106.8	235.827
106.9	235.756
107	235.684
107.1	235.614
107.2	235.542
107.3	235.469
107.4	235.4
107.5	235.334
107.6	235.268
107.7	235.204
107.8	235.141
107.9	235.075
108	235.011
108.1	234.949
108.2	234.886
108.3	234.827
108.4	234.77
108.5	234.712
108.6	234.653
108.7	234.592
108.8	234.528
108.9	234.463
109	234.399
109.1	234.335
109.2	234.269
109.3	234.204
109.4	234.138
109.5	234.069
109.6	234
109.7	233.93
109.8	233.863
109.9	233.797
110	233.732
110.1	233.665
110.2	233.6
110.3	233.539
110.4	233.478
110.5	233.418
110.6	233.359
110.7	233.296
110.8	233.232
110.9	233.167
111	233.101
111.1	233.035
111.2	232.97
111.3	232.902
111.4	232.835
111.5	232.766
111.6	232.696
111.7	232.629
111.8	232.567
111.9	232.505
112	232.439
112.1	232.306
112.2	232.237
112.3	232.167
112.4	232.099
112.5	232.028
112.6	231.949
112.7	231.871
112.8	231.793
112.9	231.715
113	231.639
113.1	231.565
113.2	231.495
113.3	231.428
113.4	231.363
113.5	231.298
113.6	231.233
113.7	231.166
113.8	231.095
113.9	231.024
114	230.952
114.1	230.879
114.2	230.808
114.3	230.734
114.4	230.658
114.5	230.583
114.6	230.507
114.7	230.43
114.8	230.354
114.9	230.278
115	230.201
115.1	230.122
115.2	230.043
115.3	229.963
115.4	229.882
115.5	229.801
115.6	229.721
115.7	229.64
115.8	229.562
115.9	229.484
116	229.404
116.1	229.327
116.2	229.253
116.3	229.177
116.4	229.093
116.5	229.002
116.6	228.902
116.7	228.792
116.8	228.672
116.9	228.54
117	228.399
117.1	228.254
117.2	228.105
117.3	227.954
117.4	227.801
117.5	227.643
117.6	227.481
117.7	227.316
117.8	227.145
117.9	226.966
118	226.786
118.1	226.604
118.2	226.419
118.3	226.236
118.4	226.052
118.5	225.862
118.6	225.665
118.7	225.462
118.8	225.251
118.9	225.035
119	224.814
119.1	224.587
119.2	224.357
119.3	224.124
119.4	223.886
119.5	223.645
119.6	223.403
119.7	223.155
119.8	222.901
119.9	222.647
120	222.392
120.1	222.133
120.2	221.876
120.3	221.616
120.4	221.349
120.5	221.077
120.6	220.802
120.7	220.522
120.8	220.238
120.9	219.951
121	219.655
121.1	219.357
121.2	219.057
121.3	218.754
121.4	218.449
121.5	218.144
121.6	217.837
121.7	217.523
121.8	217.207
121.9	216.889
122	216.569
122.1	216.249
122.2	215.927
122.3	215.599
122.4	215.267
122.5	214.933
122.6	214.595
122.7	214.254
122.8	213.912
122.9	213.566
123	213.218
123.1	212.871
123.2	212.522
123.3	212.171
123.4	211.821
123.5	211.467
123.6	211.113
123.7	210.757
123.8	210.398
123.9	210.036
124	209.676
124.1	209.315
124.2	208.949
124.3	208.583
124.4	208.217
124.5	207.848
124.6	207.476
124.7	207.103
124.8	206.728
124.9	206.35
125	205.969
125.1	205.584
125.2	205.195
125.3	204.804
125.4	204.413
125.5	204.021
125.6	203.627
125.7	203.231
125.8	202.831
125.9	202.433
126	202.035
126.1	201.637
126.2	201.24
126.3	200.841
126.4	200.442
126.5	200.042
126.6	199.644
126.7	199.243
126.8	198.838
126.9	198.433
127	198.021
127.1	197.61
127.2	197.197
127.3	196.78
127.4	196.362
127.5	195.942
127.6	195.521
127.7	195.099
127.8	194.677
127.9	194.253
128	193.826
128.1	193.404
128.2	192.98
128.3	192.553
128.4	192.126
128.5	191.699
128.6	191.271
128.7	190.843
128.8	190.416
128.9	189.986
129	189.557
129.1	189.128
129.2	188.693
129.3	188.256
129.4	187.816
129.5	187.376
129.6	186.936
129.7	186.497
129.8	186.056
129.9	185.614
130	185.172
130.1	184.728
130.2	184.283
130.3	183.839
130.4	183.395
130.5	182.949
130.6	182.502
130.7	182.054
130.8	181.604
130.9	181.155
131	180.706
131.1	180.256
131.2	179.805
131.3	179.354
131.4	178.901
131.5	178.447
131.6	177.994
131.7	177.542
131.8	177.089
131.9	176.636
132	176.181
132.1	175.726
132.2	175.27
132.3	174.813
132.4	174.354
132.5	173.893
132.6	173.432
132.7	172.969
132.8	172.506
132.9	172.043
133	171.579
133.1	171.115
133.2	170.654
133.3	170.193
133.4	169.728
133.5	169.264
133.6	168.799
133.7	168.329
133.8	167.86
133.9	167.392
134	166.922
134.1	166.453
134.2	165.982
134.3	165.509
134.4	165.039
134.5	164.567
134.6	164.093
134.7	163.62
134.8	163.149
134.9	162.679
135	162.208
135.1	161.737
135.2	161.265
135.3	160.321
135.4	160.321
135.5	159.372
135.6	158.9
135.7	158.426
135.8	157.947
135.9	157.47
136	156.994
136.1	156.515
136.2	156.036
136.3	155.56
136.4	155.085
136.5	154.61
136.6	154.136
136.7	153.659
136.8	153.181
136.9	152.704
137	152.223
137.1	151.741
137.2	151.262
137.3	150.783
137.4	150.302
137.5	149.823
137.6	149.344
137.7	148.864
137.8	148.385
137.9	147.906
138	147.427
138.1	146.948
138.2	146.468
138.3	145.988
138.4	145.509
138.5	145.029
138.6	144.547
138.7	144.067
138.8	143.588
138.9	143.108
139	142.628
139.1	142.148
139.2	141.668
139.3	141.187
139.4	140.707
139.5	140.225
139.6	139.743
139.7	139.262
139.8	138.779
139.9	138.297
140	137.816
140.1	137.335
140.2	136.852
140.3	136.37
140.4	135.891
140.5	135.41
140.6	134.929
140.7	134.451
140.8	133.972
140.9	133.492
141	133.011
141.1	132.529
141.2	132.046
141.3	131.565
141.4	131.082
141.5	130.597
141.6	130.115
141.7	129.633
141.8	129.151
141.9	128.671
142	128.19
142.1	127.707
142.2	127.224
142.3	126.741
142.4	126.259
142.5	125.779
142.6	125.299
142.7	124.818
142.8	124.337
142.9	123.858
143	123.377
143.1	122.896
143.2	122.417
143.3	121.937
143.4	121.456
143.5	120.975
143.6	120.491
143.7	120.007
143.8	119.526
143.9	119.045
144	118.564
144.1	118.083
144.2	117.603
144.3	117.124
144.4	116.646
144.5	116.167
144.6	115.689
144.7	115.212
144.8	114.738
144.9	114.264
145	113.789
145.1	113.316
145.2	112.843
145.3	112.368
145.4	111.895
145.5	111.422
145.6	110.947
145.7	110.473
145.8	110.002
145.9	109.528
146	109.055
146.1	108.584
146.2	108.113
146.3	107.642
146.4	107.173
146.5	106.705
146.6	106.237
146.7	105.771
146.8	105.306
146.9	104.838
147	104.371
147.1	103.906
147.2	103.44
147.3	102.975
147.4	102.511
147.5	102.046
147.6	101.585
147.7	101.125
147.8	100.66
147.9	100.196
148	99.7344
148.1	99.2706
148.2	98.8082
148.3	98.3469
148.4	97.8854
148.5	97.4269
148.6	96.9691
148.7	96.5103
148.8	96.0513
148.9	95.5953
149	95.1395
149.1	94.6823
149.2	94.2285
149.3	93.7761
149.4	93.322
149.5	92.8706
149.6	92.422
149.7	91.9736
149.8	91.5245
149.9	91.0763
150	90.6299
150.1	90.1833
150.2	89.7385
150.3	89.2947
150.4	88.8511
150.5	88.4088
150.6	87.9653
150.7	87.5216
150.8	87.0811
150.9	86.6414
151	86.2024
151.1	85.7667
151.2	85.3304
151.3	84.8943
151.4	84.4604
151.5	84.0269
151.6	83.5953
151.7	83.1634
151.8	82.7311
151.9	82.2986
152	81.8677
152.1	81.4394
152.2	81.0097
152.3	80.5788
152.4	80.152
152.5	79.7245
152.6	79.2944
152.7	78.8681
152.8	78.4425
152.9	78.0174
153	77.595
153.1	77.1735
153.2	76.7533
153.3	76.3358
153.4	75.9184
153.5	75.5003
153.6	75.0847
153.7	74.6693
153.8	74.2533
153.9	73.8389
154	73.4263
154.1	73.0138
154.2	72.6019
154.3	72.1922
154.4	71.7823
154.5	71.3736
154.6	70.967
154.7	70.5593
154.8	70.1528
154.9	69.7491
155	69.3435
155.1	68.9377
155.2	68.5334
155.3	68.1281
155.4	67.7236
155.5	67.3217
155.6	66.922
155.7	66.5217
155.8	66.1215
155.9	65.7235
156	65.3229
156.1	64.9256
156.2	64.5326
156.3	64.1384
156.4	63.7457
156.5	63.3567
156.6	62.9654
156.7	62.5751
156.8	62.1905
156.9	61.8042
157	61.417
157.1	61.0334
157.2	60.6503
157.3	60.266
157.4	59.8836
157.5	59.5017
157.6	59.1196
157.7	58.7406
157.8	58.364
157.9	57.9876
158	57.6132
158.1	57.243
158.2	56.8716
158.3	56.499
158.4	56.1311
158.5	55.764
158.6	55.0334
158.7	54.6682
158.8	54.3045
158.9	53.9439
159	53.5807
159.1	53.2182
159.2	52.8605
159.3	52.5027
159.4	52.1457
159.5	51.792
159.6	51.4398
159.7	51.0876
159.8	50.7372
159.9	50.3901
160	50.0434
160.1	49.6981
160.2	49.3528
160.3	49.0067
160.4	48.6644
160.5	48.3242
160.6	47.983
160.7	47.6445
160.8	47.3097
160.9	46.9751
161	46.6415
161.1	46.3092
161.2	45.9777
161.3	45.6471
161.4	45.3172
161.5	44.9872
161.6	44.6582
161.7	44.3324
161.8	44.0085
161.9	43.6851
162	43.3641
162.1	43.045
162.2	42.7273
162.3	42.4118
162.4	42.0965
162.5	41.7818
162.6	41.4682
162.7	41.1589
162.8	40.8507
162.9	40.5411
163	40.233
163.1	39.9255
163.2	39.6177
163.3	39.3123
163.4	39.008
163.5	38.7035
163.6	38.402
163.7	38.1033
163.8	37.8059
163.9	37.5095
164	37.2153
164.1	36.9211
164.2	36.6269
164.3	36.3355
164.4	36.0436
164.5	35.7539
164.6	35.4684
164.7	35.1823
164.8	34.8971
164.9	34.6177
165	34.3387
165.1	34.061
165.2	33.7868
165.3	33.5131
165.4	33.2387
165.5	32.9666
165.6	32.6949
165.7	32.4214
165.8	32.1501
165.9	31.8794
166	31.6085
166.1	31.3374
166.2	31.0691
166.3	30.8016
166.4	30.5343
166.5	30.2707
166.6	30.0076
166.7	29.7447
166.8	29.4833
166.9	29.2234
167	28.9648
167.1	28.7088
167.2	28.4541
167.3	28.1994
167.4	27.9467
167.5	27.6952
167.6	27.4455
167.7	27.1992
167.8	26.9539
167.9	26.7077
168	26.4647
168.1	26.2262
168.2	25.9859
168.3	25.7469
168.4	25.5121
168.5	25.2774
168.6	25.043
168.7	24.8099
168.8	24.5776
168.9	24.3471
169	24.1194
169.1	23.8922
169.2	23.6635
169.3	23.4374
169.4	23.213
169.5	22.9876
169.6	22.7647
169.7	22.5448
169.8	22.3225
169.9	22.1021
170	21.8869
170.1	21.6698
170.2	21.453
170.3	21.2406
170.4	21.0288
170.5	20.8181
170.6	20.6107
170.7	20.4041
170.8	20.1976
170.9	19.9945
171	19.7941
171.1	19.5945
171.2	19.397
171.3	19.2015
171.4	19.0068
171.5	18.8142
171.6	18.6251
171.7	18.4347
171.8	18.2448
171.9	18.0597
172	17.8735
172.1	17.6867
172.2	17.5025
172.3	17.3201
172.4	17.1381
172.5	16.9593
172.6	16.783
172.7	16.6051
172.8	16.4293
172.9	16.2563
173	16.0852
173.1	15.9168
173.2	15.7484
173.3	15.5802
173.4	15.4144
173.5	15.2507
173.6	15.0871
173.7	14.9237
173.8	14.7639
173.9	14.6043
174	14.4453
174.1	14.2894
174.2	14.1331
174.3	13.977
174.4	13.823
174.5	13.6699
174.6	13.5178
174.7	13.367
174.8	13.2172
174.9	13.0673
175	12.9195
175.1	12.7735
175.2	12.6259
175.3	12.4812
175.4	12.3403
175.5	12.1974
175.6	12.0546
175.7	11.9148
175.8	11.7752
175.9	11.6365
176	11.5008
176.1	11.3654
176.2	11.2305
176.3	11.0981
176.4	10.9658
176.5	10.8341
176.6	10.7061
176.7	10.5789
176.8	10.4518
176.9	10.3278
177	10.2049
177.1	10.0822
177.2	9.96219
177.3	9.84424
177.4	9.72698
177.5	9.60775
177.6	9.49187
177.7	9.37814
177.8	9.26265
177.9	9.1507
178	9.03884
178.1	8.92639
178.2	8.81532
178.3	8.70513
178.4	8.59435
178.5	8.48534
178.6	8.37702
178.7	8.26693
178.8	8.16116
178.9	8.05833
179	7.95394
179.1	7.85053
179.2	7.74809
179.3	7.64635
179.4	7.54598
179.5	7.44552
179.6	7.34574
179.7	7.24773
179.8	7.14971
179.9	7.05161
180	6.95526
180.1	6.86049
180.2	6.7667
180.3	6.67252
180.4	6.57854
180.5	6.48426
180.6	6.39027
180.7	6.29953
180.8	6.20722
180.9	6.11353
181	6.02347
181.1	5.93361
181.2	5.84355
181.3	5.75575
181.4	5.66776
181.5	5.57977
181.6	5.40938
181.7	5.40938
181.8	5.24321
181.9	5.16307
182	5.08313
182.1	5.00309
182.2	4.92492
182.3	4.84655
182.4	4.76916
182.5	4.69433
182.6	4.62047
182.7	4.54623
182.8	4.47238
182.9	4.39931
183	4.32674
183.1	4.25632
183.2	4.18649
183.3	4.11726
183.4	4.04694
183.5	3.97829
183.6	3.91063
183.7	3.84149
183.8	3.77422
183.9	3.70754
184	3.64017
184.1	3.5728
184.2	3.50542
184.3	3.43894
184.4	3.37412
184.5	3.31078
184.6	3.24625
184.7	3.18213
184.8	3.11917
184.9	3.05583
185	2.99612
185.1	2.93641
185.2	2.87395
185.3	2.81365
185.4	2.75531
185.5	2.69511
185.6	2.6358
185.7	2.57933
185.8	2.52266
185.9	2.46433
186	2.40756
186.1	2.35178
186.2	2.29452
186.3	2.24031
186.4	2.18689
186.5	2.13199
186.6	2.07807
186.7	2.02357
186.8	1.96936
186.9	1.91593
187	1.86261
187.1	1.80977
187.2	1.75811
187.3	1.70508
187.4	1.65185
187.5	1.60137
187.6	1.55325
187.7	1.50376
187.8	1.45367
187.9	1.40515
188	1.35635
188.1	1.30901
188.2	1.26531
188.3	1.22102
188.4	1.17456
188.5	1.13106
188.6	1.08912
188.7	1.04611
188.8	1.00486
188.9	0.964399
189	0.923054
189.1	0.882396
189.2	0.842425
189.3	0.801178
189.4	0.762288
189.5	0.725951
189.6	0.68765
189.7	0.648662
189.8	0.610262
189.9	0.57422
190	0.538669
190.1	0.50135
190.2	0.462362
190.3	0.423962
190.4	0.389786
190.5	0.35453
190.6	0.31888
190.7	0.2849
190.8	0.247581
190.9	0.211736
191	0.179818
191.1	0.14682
191.2	0.112448
191.3	0.079646
191.4	0.047434
191.5	0.013552
191.6	0
191.7	0
191.8	0
191.9	0
192	0
192.1	0
192.2	0
192.3	0
192.4	0
192.5	0
192.6	0
192.7	0
192.8	0
192.9	0
193	0
193.1	0
193.2	0
193.3	0
193.4	0
193.5	0
193.6	0
193.7	0
193.8	0
193.9	0
194	0
194.1	0
194.2	0
194.3	0
194.4	0
194.5	0
194.6	0
194.7	0
194.8	0
194.9	0
195	0
195.1	0
195.2	0
195.3	0
195.4	0
195.5	0
195.6	0
195.7	0
195.8	0
195.9	0
196	0
196.1	0
196.2	0
196.3	0
196.4	0
196.5	0
196.6	0
196.7	0
196.8	0
196.9	0
197	0
197.1	0
197.2	0
197.3	0
197.4	0
197.5	0
197.6	0
197.7	0
197.8	0
197.9	0
198	0
198.1	0
198.2	0
198.3	0
198.4	0
198.5	0
198.6	0
198.7	0
198.8	0
198.9	0
199	0
199.1	0
199.2	0
199.3	0
199.4	0
199.5	0
199.6	0
[truncated: 114 more rows]

## Sheet: Experiment 3
RECORDED DATA
TIME (s)	OXYGEN (μM)
Time	Oxygen 1
0	273.661
0.1	273.649
0.2	273.635
0.3	273.621
0.4	273.607
0.5	273.592
0.6	273.579
0.7	273.567
0.8	273.552
0.9	273.538
1	273.525
1.1	273.508
1.2	273.494
1.3	273.478
1.4	273.459
1.5	273.441
1.6	273.425
1.7	273.408
1.8	273.388
1.9	273.368
2	273.352
2.1	273.335
2.2	273.319
2.3	273.305
2.4	273.291
2.5	273.275
2.6	273.257
2.7	273.236
2.8	273.216
2.9	273.199
3	273.185
3.1	273.171
3.2	273.161
3.3	273.152
3.4	273.143
3.5	273.135
3.6	273.127
3.7	273.12
3.8	273.112
3.9	273.105
4	273.099
4.1	273.092
4.2	273.089
4.3	273.083
4.4	273.077
4.5	273.073
4.6	273.068
4.7	273.066
4.8	273.066
4.9	273.065
5	273.063
5.1	273.058
5.2	273.052
5.3	273.047
5.4	273.046
5.5	273.04
5.6	273.03
5.7	273.023
5.8	273.013
5.9	272.999
6	272.985
6.1	272.972
6.2	272.956
6.3	272.944
6.4	272.932
6.5	272.92
6.6	272.91
6.7	272.901
6.8	272.895
6.9	272.888
7	272.881
7.1	272.875
7.2	272.867
7.3	272.86
7.4	272.85
7.5	272.841
7.6	272.831
7.7	272.821
7.8	272.811
7.9	272.801
8	272.793
8.1	272.784
8.2	272.776
8.3	272.768
8.4	272.761
8.5	272.753
8.6	272.745
8.7	272.737
8.8	272.727
8.9	272.718
9	272.71
9.1	272.702
9.2	272.695
9.3	272.685
9.4	272.674
9.5	272.664
9.6	272.652
9.7	272.638
9.8	272.623
9.9	272.608
10	272.593
10.1	272.579
10.2	272.569
10.3	272.559
10.4	272.551
10.5	272.544
10.6	272.534
10.7	272.525
10.8	272.515
10.9	272.504
11	272.497
11.1	272.491
11.2	272.481
11.3	272.471
11.4	272.465
11.5	272.457
11.6	272.447
11.7	272.439
11.8	272.431
11.9	272.422
12	272.417
12.1	272.413
12.2	272.406
12.3	272.399
12.4	272.396
12.5	272.39
12.6	272.384
12.7	272.381
12.8	272.375
12.9	272.364
13	272.35
13.1	272.334
13.2	272.319
13.3	272.304
13.4	272.29
13.5	272.275
13.6	272.263
13.7	272.252
13.8	272.243
13.9	272.238
14	272.233
14.1	272.227
14.2	272.223
14.3	272.217
14.4	272.21
14.5	272.204
14.6	272.197
14.7	272.189
14.8	272.181
14.9	272.175
15	272.17
15.1	272.16
15.2	272.149
15.3	272.136
15.4	272.122
15.5	272.112
15.6	272.1
15.7	272.086
15.8	272.075
15.9	272.065
16	272.054
16.1	272.044
16.2	272.035
16.3	272.025
16.4	272.015
16.5	272.007
16.6	272.001
16.7	271.994
16.8	271.991
16.9	271.988
17	271.985
17.1	271.982
17.2	271.977
17.3	271.969
17.4	271.961
17.5	271.951
17.6	271.941
17.7	271.933
17.8	271.927
17.9	271.92
18	271.915
18.1	271.911
18.2	271.905
18.3	271.899
18.4	271.894
18.5	271.887
18.6	271.882
18.7	271.879
18.8	271.871
18.9	271.863
19	271.855
19.1	271.846
19.2	271.839
19.3	271.834
19.4	271.826
19.5	271.818
19.6	271.811
19.7	271.803
19.8	271.79
19.9	271.78
20	271.771
20.1	271.761
20.2	271.751
20.3	271.742
20.4	271.731
20.5	271.718
20.6	271.708
20.7	271.698
20.8	271.687
20.9	271.679
21	271.672
21.1	271.664
21.2	271.659
21.3	271.654
21.4	271.64
21.5	271.632
21.6	271.625
21.7	271.618
21.8	271.611
21.9	271.603
22	271.597
22.1	271.589
22.2	271.578
22.3	271.565
22.4	271.554
22.5	271.542
22.6	271.529
22.7	271.52
22.8	271.512
22.9	271.501
23	271.492
23.1	271.484
23.2	271.472
23.3	271.461
23.4	271.453
23.5	271.445
23.6	271.436
23.7	271.429
23.8	271.421
23.9	271.412
24	271.405
24.1	271.396
24.2	271.387
24.3	271.378
24.4	271.367
24.5	271.357
24.6	271.347
24.7	271.336
24.8	271.326
24.9	271.317
25	271.304
25.1	271.29
25.2	271.279
25.3	271.267
25.4	271.253
25.5	271.239
25.6	271.227
25.7	271.215
25.8	271.203
25.9	271.194
26	271.184
26.1	271.173
26.2	271.163
26.3	271.151
26.4	271.139
26.5	271.126
26.6	271.114
26.7	271.103
26.8	271.094
26.9	271.085
27	271.077
27.1	271.069
27.2	271.062
27.3	271.053
27.4	271.044
27.5	271.04
27.6	271.034
27.7	271.03
27.8	271.029
27.9	271.026
28	271.024
28.1	271.023
28.2	271.022
28.3	271.02
28.4	271.02
28.5	271.02
28.6	271.019
28.7	271.021
28.8	271.022
28.9	271.022
29	271.022
29.1	271.019
29.2	271.015
29.3	271.014
29.4	271.013
29.5	271.009
29.6	271.008
29.7	271.008
29.8	271.008
29.9	271.008
30	271.01
30.1	271.012
30.2	271.015
30.3	271.018
30.4	271.019
30.5	271.018
30.6	271.017
30.7	271.015
30.8	271.007
30.9	271.001
31	270.995
31.1	270.988
31.2	270.979
31.3	270.972
31.4	270.964
31.5	270.956
31.6	270.949
31.7	270.938
31.8	270.93
31.9	270.921
32	270.913
32.1	270.907
32.2	270.899
32.3	270.892
32.4	270.884
32.5	270.878
32.6	270.872
32.7	270.867
32.8	270.865
32.9	270.862
33	270.857
33.1	270.852
33.2	270.845
33.3	270.835
33.4	270.825
33.5	270.817
33.6	270.809
33.7	270.8
33.8	270.793
33.9	270.789
34	270.784
34.1	270.777
34.2	270.772
34.3	270.767
34.4	270.761
34.5	270.753
34.6	270.745
34.7	270.737
34.8	270.729
34.9	270.721
35	270.71
35.1	270.699
35.2	270.687
35.3	270.675
35.4	270.665
35.5	270.654
35.6	270.642
35.7	270.631
35.8	270.62
35.9	270.607
36	270.596
36.1	270.584
36.2	270.572
36.3	270.559
36.4	270.549
36.5	270.537
36.6	270.526
36.7	270.518
36.8	270.508
36.9	270.501
37	270.495
37.1	270.488
37.2	270.484
37.3	270.482
37.4	270.478
37.5	270.474
37.6	270.469
37.7	270.462
37.8	270.453
37.9	270.443
38	270.429
38.1	270.413
38.2	270.398
38.3	270.38
38.4	270.362
38.5	270.343
38.6	270.328
38.7	270.316
38.8	270.307
38.9	270.303
39	270.3
39.1	270.299
39.2	270.302
39.3	270.306
39.4	270.31
39.5	270.312
39.6	270.315
39.7	270.316
39.8	270.314
39.9	270.311
40	270.306
40.1	270.298
40.2	270.289
40.3	270.279
40.4	270.267
40.5	270.254
40.6	270.241
40.7	270.233
40.8	270.232
40.9	270.228
41	270.218
41.1	270.205
41.2	270.188
41.3	270.167
41.4	270.146
41.5	270.122
41.6	270.098
41.7	270.077
41.8	270.054
41.9	270.027
42	269.998
42.1	269.969
42.2	269.939
42.3	269.91
42.4	269.884
42.5	269.858
42.6	269.834
42.7	269.814
42.8	269.796
42.9	269.781
43	269.767
43.1	269.755
43.2	269.745
43.3	269.739
43.4	269.73
43.5	269.721
43.6	269.709
43.7	269.693
43.8	269.673
43.9	269.656
44	269.647
44.1	269.648
44.2	269.661
44.3	269.677
44.4	269.688
44.5	269.694
44.6	269.697
44.7	269.696
44.8	269.697
44.9	269.694
45	269.691
45.1	269.689
45.2	269.686
45.3	269.685
45.4	269.685
45.5	269.68
45.6	269.673
45.7	269.666
45.8	269.659
45.9	269.65
46	269.639
46.1	269.601
46.2	269.53
46.3	269.453
46.4	269.387
46.5	269.335
46.6	269.301
46.7	269.282
46.8	269.272
46.9	269.271
47	269.277
47.1	269.288
47.2	269.304
47.3	269.323
47.4	269.346
47.5	269.369
47.6	269.391
47.7	269.408
47.8	269.427
47.9	269.46
48	269.509
48.1	269.558
48.2	269.584
48.3	269.58
48.4	269.555
48.5	269.522
48.6	269.495
48.7	269.479
48.8	269.48
48.9	269.5
49	269.517
49.1	269.517
49.2	269.506
49.3	269.49
49.4	269.478
49.5	269.471
49.6	269.468
49.7	269.47
49.8	269.486
49.9	269.517
50	269.55
50.1	269.567
50.2	269.564
50.3	269.542
50.4	269.513
50.5	269.487
50.6	269.461
50.7	269.438
50.8	269.422
50.9	269.411
51	269.402
51.1	269.396
51.2	269.391
51.3	269.385
51.4	269.379
51.5	269.372
51.6	269.365
51.7	269.361
51.8	269.356
51.9	269.349
52	269.341
52.1	269.334
52.2	269.33
52.3	269.337
52.4	269.363
52.5	269.415
52.6	269.486
52.7	269.547
52.8	269.57
52.9	269.553
53	269.516
53.1	269.467
53.2	269.415
53.3	269.366
53.4	269.318
53.5	269.277
53.6	269.243
53.7	269.216
53.8	269.193
53.9	269.177
54	269.166
54.1	269.157
54.2	269.15
54.3	269.145
54.4	269.142
54.5	269.14
54.6	269.151
54.7	269.181
54.8	269.219
54.9	269.239
55	269.237
55.1	269.218
55.2	269.191
55.3	269.164
55.4	269.138
55.5	269.115
55.6	269.094
55.7	269.077
55.8	269.068
55.9	269.067
56	269.068
56.1	269.069
56.2	269.072
56.3	269.072
56.4	269.072
56.5	269.075
56.6	269.072
56.7	269.073
56.8	269.088
56.9	269.113
57	269.133
57.1	269.141
57.2	269.138
57.3	269.117
57.4	269.08
57.5	269.035
57.6	268.986
57.7	268.938
57.8	268.897
57.9	268.861
58	268.836
58.1	268.822
58.2	268.817
58.3	268.82
58.4	268.836
58.5	268.86
58.6	268.879
58.7	268.89
58.8	268.893
58.9	268.889
59	268.882
59.1	268.87
59.2	268.849
59.3	268.814
59.4	268.772
59.5	268.73
59.6	268.688
59.7	268.651
59.8	268.619
59.9	268.595
60	268.579
60.1	268.565
60.2	268.553
60.3	268.544
60.4	268.537
60.5	268.531
60.6	268.528
60.7	268.53
60.8	268.535
60.9	268.542
61	268.55
61.1	268.559
61.2	268.571
61.3	268.582
61.4	268.589
61.5	268.592
61.6	268.594
61.7	268.592
61.8	268.588
61.9	268.587
62	268.584
62.1	268.573
62.2	268.557
62.3	268.537
62.4	268.512
62.5	268.487
62.6	268.458
62.7	268.423
62.8	268.382
62.9	268.338
63	268.29
63.1	268.241
63.2	268.191
63.3	268.133
63.4	268.077
63.5	268.024
63.6	267.968
63.7	267.913
63.8	267.856
63.9	267.797
64	267.74
64.1	267.683
64.2	267.624
64.3	267.563
64.4	267.503
64.5	267.444
64.6	267.386
64.7	267.332
64.8	267.276
64.9	267.215
65	267.149
65.1	267.078
65.2	267
65.3	266.913
65.4	266.822
65.5	266.735
65.6	266.655
65.7	266.577
65.8	266.494
65.9	266.407
66	266.319
66.1	266.223
66.2	266.122
66.3	266.021
66.4	265.924
66.5	265.827
66.6	265.733
66.7	265.637
66.8	265.538
66.9	265.434
67	265.32
67.1	265.198
67.2	265.075
67.3	264.949
67.4	264.821
67.5	264.693
67.6	264.563
67.7	264.431
67.8	264.296
67.9	264.033
68	263.902
68.1	263.771
68.2	263.632
68.3	263.489
68.4	263.351
68.5	263.217
68.6	263.088
68.7	262.967
68.8	262.849
68.9	262.734
69	262.623
69.1	262.515
69.2	262.407
69.3	262.302
69.4	262.199
69.5	262.095
69.6	261.992
69.7	261.892
69.8	261.79
69.9	261.689
70	261.591
70.1	261.492
70.2	261.39
70.3	261.291
70.4	261.19
70.5	261.087
70.6	260.986
70.7	260.883
70.8	260.779
70.9	260.678
71	260.578
71.1	260.476
71.2	260.374
71.3	260.273
71.4	260.171
71.5	260.07
71.6	259.973
71.7	259.879
71.8	259.785
71.9	259.693
72	259.601
72.1	259.51
72.2	259.42
72.3	259.332
72.4	259.244
72.5	259.154
72.6	259.068
72.7	258.981
72.8	258.896
72.9	258.81
73	258.725
73.1	258.644
73.2	258.567
73.3	258.488
73.4	258.407
73.5	258.325
73.6	258.242
73.7	258.159
73.8	258.078
73.9	257.998
74	257.918
74.1	257.841
74.2	257.765
74.3	257.686
74.4	257.609
74.5	257.534
74.6	257.458
74.7	257.384
74.8	257.314
74.9	257.242
75	257.169
75.1	257.096
75.2	257.023
75.3	256.951
75.4	256.88
75.5	256.806
75.6	256.73
75.7	256.657
75.8	256.583
75.9	256.509
76	256.435
76.1	256.363
76.2	256.293
76.3	256.225
76.4	256.159
76.5	256.094
76.6	256.03
76.7	255.968
76.8	255.906
76.9	255.844
77	255.782
77.1	255.72
77.2	255.657
77.3	255.595
77.4	255.531
77.5	255.463
77.6	255.397
77.7	255.331
77.8	255.263
77.9	255.196
78	255.128
78.1	255.058
78.2	254.988
78.3	254.918
78.4	254.848
78.5	254.782
78.6	254.719
78.7	254.656
78.8	254.592
78.9	254.531
79	254.472
79.1	254.413
79.2	254.356
79.3	254.3
79.4	254.24
79.5	254.18
79.6	254.122
79.7	254.063
79.8	254.005
79.9	253.95
80	253.897
80.1	253.843
80.2	253.79
80.3	253.735
80.4	253.681
80.5	253.627
80.6	253.573
80.7	253.519
80.8	253.464
80.9	253.407
81	253.351
81.1	253.298
81.2	253.246
81.3	253.194
81.4	253.144
81.5	253.098
81.6	253.053
81.7	253.01
81.8	252.965
81.9	252.917
82	252.872
82.1	252.829
82.2	252.782
82.3	252.734
82.4	252.685
82.5	252.633
82.6	252.583
82.7	252.532
82.8	252.479
82.9	252.425
83	252.37
83.1	252.313
83.2	252.256
83.3	252.199
83.4	252.142
83.5	252.085
83.6	252.029
83.7	251.976
83.8	251.921
83.9	251.865
84	251.812
84.1	251.759
84.2	251.704
84.3	251.647
84.4	251.592
84.5	251.538
84.6	251.482
84.7	251.426
84.8	251.368
84.9	251.312
85	251.255
85.1	251.196
85.2	251.139
85.3	251.084
85.4	251.025
85.5	250.964
85.6	250.903
85.7	250.839
85.8	250.779
85.9	250.718
86	250.654
86.1	250.591
86.2	250.529
86.3	250.465
86.4	250.4
86.5	250.336
86.6	250.273
86.7	250.21
86.8	250.149
86.9	250.089
87	250.031
87.1	249.973
87.2	249.914
87.3	249.855
87.4	249.797
87.5	249.743
87.6	249.688
87.7	249.634
87.8	249.581
87.9	249.525
88	249.468
88.1	249.41
88.2	249.351
88.3	249.293
88.4	249.237
88.5	249.18
88.6	249.123
88.7	249.069
88.8	249.015
88.9	248.96
89	248.906
89.1	248.85
89.2	248.796
89.3	248.742
89.4	248.687
89.5	248.632
89.6	248.576
89.7	248.52
89.8	248.464
89.9	248.406
90	248.35
90.1	248.296
90.2	248.242
90.3	248.19
90.4	248.136
90.5	248.08
90.6	248.024
90.7	247.967
90.8	247.909
90.9	247.852
91	247.796
91.1	247.74
91.2	247.63
91.3	247.576
91.4	247.522
91.5	247.469
91.6	247.414
91.7	247.358
91.8	247.303
91.9	247.246
92	247.192
92.1	247.14
92.2	247.088
92.3	247.035
92.4	246.986
92.5	246.934
92.6	246.878
92.7	246.825
92.8	246.771
92.9	246.718
93	246.668
93.1	246.619
93.2	246.571
93.3	246.521
93.4	246.473
93.5	246.424
93.6	246.375
93.7	246.331
93.8	246.288
93.9	246.246
94	246.206
94.1	246.167
94.2	246.126
94.3	246.084
94.4	246.044
94.5	246.003
94.6	245.962
94.7	245.923
94.8	245.885
94.9	245.847
95	245.812
95.1	245.777
95.2	245.74
95.3	245.705
95.4	245.669
95.5	245.631
95.6	245.594
95.7	245.557
95.8	245.519
95.9	245.481
96	245.44
96.1	245.396
96.2	245.353
96.3	245.307
96.4	245.258
96.5	245.21
96.6	245.159
96.7	245.107
96.8	245.055
96.9	245.007
97	244.957
97.1	244.905
97.2	244.852
97.3	244.796
97.4	244.739
97.5	244.685
97.6	244.629
97.7	244.571
97.8	244.518
97.9	244.464
98	244.408
98.1	244.355
98.2	244.302
98.3	244.246
98.4	244.192
98.5	244.137
98.6	244.078
98.7	244.02
98.8	243.964
98.9	243.907
99	243.847
99.1	243.787
99.2	243.727
99.3	243.666
99.4	243.604
99.5	243.543
99.6	243.48
99.7	243.419
99.8	243.357
99.9	243.295
100	243.234
100.1	243.173
100.2	243.112
100.3	243.052
100.4	242.992
100.5	242.932
100.6	242.873
100.7	242.815
100.8	242.756
100.9	242.694
101	242.632
101.1	242.57
101.2	242.506
101.3	242.446
101.4	242.387
101.5	242.326
101.6	242.265
101.7	242.204
101.8	242.143
101.9	242.082
102	242.022
102.1	241.965
102.2	241.909
102.3	241.855
102.4	241.8
102.5	241.745
102.6	241.691
102.7	241.638
102.8	241.584
102.9	241.532
103	241.478
103.1	241.423
103.2	241.371
103.3	241.318
103.4	241.263
103.5	241.207
103.6	241.152
103.7	241.098
103.8	241.045
103.9	240.99
104	240.932
104.1	240.877
104.2	240.822
104.3	240.766
104.4	240.709
104.5	240.65
104.6	240.591
104.7	240.53
104.8	240.467
104.9	240.403
105	240.337
105.1	240.271
105.2	240.206
105.3	240.141
105.4	240.076
105.5	240.01
105.6	239.946
105.7	239.882
105.8	239.819
105.9	239.757
106	239.697
106.1	239.64
106.2	239.582
106.3	239.526
106.4	239.471
106.5	239.416
106.6	239.36
106.7	239.305
106.8	239.252
106.9	239.199
107	239.145
107.1	239.092
107.2	239.037
107.3	238.982
107.4	238.929
107.5	238.872
107.6	238.816
107.7	238.761
107.8	238.701
107.9	238.643
108	238.586
108.1	238.525
108.2	238.464
108.3	238.404
108.4	238.34
108.5	238.273
108.6	238.209
108.7	238.146
108.8	238.079
108.9	238.012
109	237.946
109.1	237.88
109.2	237.813
109.3	237.747
109.4	237.679
109.5	237.611
109.6	237.544
109.7	237.477
109.8	237.412
109.9	237.346
110	237.279
110.1	237.213
110.2	237.148
110.3	237.082
110.4	237.015
110.5	236.949
110.6	236.885
110.7	236.82
110.8	236.753
110.9	236.687
111	236.621
111.1	236.557
111.2	236.494
111.3	236.424
111.4	236.356
111.5	236.288
111.6	236.219
111.7	236.148
111.8	236.078
111.9	236.007
112	235.933
112.1	235.863
112.2	235.795
112.3	235.726
112.4	235.659
112.5	235.592
112.6	235.526
112.7	235.461
112.8	235.397
112.9	235.33
113	235.264
113.1	235.199
113.2	235.132
113.3	235.068
113.4	235.007
113.5	234.887
113.6	234.887
113.7	234.834
113.8	234.784
113.9	234.732
114	234.68
114.1	234.624
114.2	234.564
114.3	234.506
114.4	234.445
114.5	234.312
114.6	234.237
114.7	234.157
114.8	234.075
114.9	233.996
115	233.92
115.1	233.846
115.2	233.775
115.3	233.705
115.4	233.634
115.5	233.565
115.6	233.498
115.7	233.428
115.8	233.36
115.9	233.294
116	233.225
116.1	233.155
116.2	233.077
116.3	232.994
116.4	232.912
116.5	232.834
116.6	232.761
116.7	232.691
116.8	232.624
116.9	232.559
117	232.496
117.1	232.436
117.2	232.377
117.3	232.318
117.4	232.26
117.5	232.205
117.6	232.151
117.7	232.098
117.8	232.048
117.9	231.999
118	231.949
118.1	231.895
118.2	231.836
118.3	231.778
118.4	231.719
118.5	231.657
118.6	231.595
118.7	231.537
118.8	231.477
118.9	231.416
119	231.357
119.1	231.295
119.2	231.232
119.3	231.167
119.4	231.098
119.5	231.025
119.6	230.95
119.7	230.875
119.8	230.798
119.9	230.719
120	230.635
120.1	230.549
120.2	230.466
120.3	230.387
120.4	230.306
120.5	230.227
120.6	230.157
120.7	230.091
120.8	230.026
120.9	229.961
121	229.893
121.1	229.823
121.2	229.753
121.3	229.684
121.4	229.614
121.5	229.543
121.6	229.472
121.7	229.401
121.8	229.333
121.9	229.267
122	229.201
122.1	229.137
122.2	229.072
122.3	229.002
122.4	228.931
122.5	228.863
122.6	228.793
122.7	228.718
122.8	228.642
122.9	228.564
123	228.483
123.1	228.403
123.2	228.323
123.3	228.247
123.4	228.172
123.5	228.098
123.6	228.019
123.7	227.935
123.8	227.849
123.9	227.757
124	227.662
124.1	227.564
124.2	227.459
124.3	227.35
124.4	227.238
124.5	227.121
124.6	227.001
124.7	226.882
124.8	226.761
124.9	226.637
125	226.516
125.1	226.394
125.2	226.267
125.3	226.141
125.4	226.016
125.5	225.888
125.6	225.755
125.7	225.621
125.8	225.48
125.9	225.329
126	225.172
126.1	225.002
126.2	224.822
126.3	224.636
126.4	224.445
126.5	224.25
126.6	224.054
126.7	223.851
126.8	223.645
126.9	223.437
127	223.224
127.1	223.006
127.2	222.786
127.3	222.562
127.4	222.334
127.5	222.103
127.6	221.871
127.7	221.635
127.8	221.393
127.9	221.149
128	220.902
128.1	220.652
128.2	220.402
128.3	220.147
128.4	219.887
128.5	219.628
128.6	219.362
128.7	219.087
128.8	218.807
128.9	218.528
129	218.248
129.1	217.967
129.2	217.686
129.3	217.399
129.4	217.107
129.5	216.814
129.6	216.516
129.7	216.209
129.8	215.898
129.9	215.585
130	215.271
130.1	214.954
130.2	214.638
130.3	214.319
130.4	213.996
130.5	213.67
130.6	213.339
130.7	213.008
130.8	212.675
130.9	212.342
131	212.008
131.1	211.672
131.2	211.336
131.3	210.999
131.4	210.66
131.5	210.318
131.6	209.975
131.7	209.631
131.8	209.282
131.9	208.932
132	208.58
132.1	208.226
132.2	207.873
132.3	207.522
132.4	207.172
132.5	206.818
132.6	206.462
132.7	206.105
132.8	205.747
132.9	205.388
133	205.027
133.1	204.664
133.2	204.3
133.3	203.935
133.4	203.564
133.5	203.19
133.6	202.816
133.7	202.44
133.8	202.062
133.9	201.684
134	201.305
134.1	200.921
134.2	200.539
134.3	200.155
134.4	199.77
134.5	199.384
134.6	198.997
134.7	198.606
134.8	198.215
134.9	197.822
135	197.426
135.1	197.028
135.2	196.629
135.3	196.229
135.4	195.827
135.5	195.424
135.6	195.02
135.7	194.613
135.8	194.207
135.9	193.8
136	193.389
136.1	192.979
136.2	192.57
136.3	192.156
136.4	191.742
136.5	191.326
136.6	190.91
136.7	190.493
136.8	190.074
136.9	189.656
137	189.236
137.1	188.813
137.2	188.389
137.3	187.965
137.4	187.542
137.5	187.117
137.6	186.691
137.7	185.839
137.8	185.411
137.9	184.98
138	184.549
138.1	184.114
138.2	183.678
138.3	183.243
138.4	182.806
138.5	182.367
138.6	181.928
138.7	181.491
138.8	181.052
138.9	180.615
139	180.177
139.1	179.736
139.2	179.298
139.3	178.856
139.4	178.412
139.5	177.97
139.6	177.528
139.7	177.084
139.8	176.637
139.9	176.19
140	175.741
140.1	175.295
140.2	174.85
140.3	174.404
140.4	173.956
140.5	173.505
140.6	173.053
140.7	172.598
140.8	172.141
140.9	171.683
141	171.224
141.1	170.767
141.2	170.308
141.3	169.847
141.4	169.385
141.5	168.923
141.6	168.458
141.7	167.994
141.8	167.533
141.9	167.072
142	166.615
142.1	166.158
142.2	165.698
142.3	165.235
142.4	164.774
142.5	164.31
142.6	163.848
142.7	163.386
142.8	162.921
142.9	162.457
143	161.993
143.1	161.526
143.2	161.056
143.3	160.588
143.4	160.121
143.5	159.652
143.6	159.185
143.7	158.72
143.8	158.256
143.9	157.787
144	157.32
144.1	156.854
144.2	156.388
144.3	155.922
144.4	155.454
144.5	154.984
144.6	154.516
144.7	154.049
144.8	153.58
144.9	153.112
145	152.645
145.1	152.176
145.2	151.706
145.3	151.235
145.4	150.761
145.5	150.285
145.6	149.808
145.7	149.33
145.8	148.851
145.9	148.372
146	147.892
146.1	147.411
146.2	146.93
146.3	146.445
146.4	145.957
146.5	145.471
146.6	144.984
146.7	144.498
146.8	144.014
146.9	143.529
147	143.046
147.1	142.566
147.2	142.089
147.3	141.614
147.4	141.141
147.5	140.668
147.6	140.195
147.7	139.72
147.8	139.248
147.9	138.774
148	138.299
148.1	137.823
148.2	137.343
148.3	136.862
148.4	136.38
148.5	135.901
148.6	135.422
148.7	134.942
148.8	134.468
148.9	133.992
149	133.517
149.1	133.043
149.2	132.568
149.3	132.096
149.4	131.627
149.5	131.156
149.6	130.684
149.7	130.213
149.8	129.741
149.9	129.267
150	128.796
150.1	128.325
150.2	127.854
150.3	127.385
150.4	126.916
150.5	126.446
150.6	125.973
150.7	125.502
150.8	125.029
150.9	124.556
151	124.086
151.1	123.617
151.2	123.148
151.3	122.68
151.4	122.211
151.5	121.743
151.6	121.276
151.7	120.807
151.8	120.338
151.9	119.867
152	119.397
152.1	118.924
152.2	118.454
152.3	117.985
152.4	117.518
152.5	117.052
152.6	116.585
152.7	116.117
152.8	115.648
152.9	115.178
153	114.711
153.1	114.245
153.2	113.777
153.3	113.31
153.4	112.842
153.5	112.375
153.6	111.905
153.7	111.438
153.8	110.974
153.9	110.508
154	110.041
154.1	109.575
154.2	109.111
154.3	108.647
154.4	108.183
154.5	107.722
154.6	107.261
154.7	106.802
154.8	106.342
154.9	105.882
155	105.423
155.1	104.967
155.2	104.51
155.3	104.053
155.4	103.596
155.5	103.14
155.6	102.684
155.7	102.23
155.8	101.778
155.9	101.323
156	100.869
156.1	100.42
156.2	99.9694
156.3	99.5203
156.4	99.0731
156.5	98.6267
156.6	98.1826
156.7	97.7396
156.8	97.2971
156.9	96.8539
157	96.4133
157.1	95.9738
157.2	95.5341
157.3	95.0975
157.4	94.6605
157.5	94.2241
157.6	93.7922
157.7	93.3603
157.8	92.9265
157.9	92.4944
158	92.0637
158.1	91.6331
158.2	91.2048
158.3	90.7776
158.4	90.3486
158.5	89.9231
158.6	89.4983
158.7	89.0719
158.8	88.6476
158.9	88.2266
159	87.8045
159.1	87.3816
159.2	86.9618
159.3	86.542
159.4	86.1237
159.5	85.7066
159.6	85.2875
159.7	84.8705
159.8	84.4561
159.9	84.0411
160	83.6262
160.1	83.2124
160.2	82.8005
160.3	82.3871
160.4	81.9764
160.5	81.5675
160.6	81.1569
160.7	80.749
160.8	80.342
160.9	79.5297
161	79.124
161.1	78.7197
161.2	78.3143
161.3	77.9105
161.4	77.5098
161.5	77.1083
161.6	76.7077
161.7	76.3089
161.8	75.9096
161.9	75.5104
162	75.1123
162.1	74.7164
162.2	74.32
162.3	73.9245
162.4	73.5313
162.5	73.1383
162.6	72.7453
162.7	72.3511
162.8	71.9584
162.9	71.5688
163	71.1794
163.1	70.789
163.2	70.3998
163.3	70.0123
163.4	69.6249
163.5	69.2399
163.6	68.8567
163.7	68.4723
163.8	68.0895
163.9	67.7088
164	67.3263
164.1	66.9455
164.2	66.5678
164.3	66.1891
164.4	65.812
164.5	65.4359
164.6	65.0601
164.7	64.6864
164.8	64.3129
164.9	63.9399
165	63.5684
165.1	63.1976
165.2	62.8286
165.3	62.46
165.4	62.0919
165.5	61.7267
165.6	61.3617
165.7	60.9977
165.8	60.635
165.9	60.2708
166	59.9091
166.1	59.5497
166.2	59.1901
166.3	58.8327
166.4	58.4781
166.5	58.1239
166.6	57.7689
166.7	57.4155
166.8	57.0641
166.9	56.7127
167	56.3644
167.1	56.0181
167.2	55.6697
167.3	55.3229
167.4	54.9782
167.5	54.6335
167.6	54.291
167.7	53.9495
167.8	53.607
167.9	53.2677
168	52.931
168.1	52.5918
168.2	52.2537
168.3	51.9212
168.4	51.5888
168.5	51.2543
168.6	50.9214
168.7	50.591
168.8	50.2619
168.9	49.9342
169	49.6084
169.1	49.2814
169.2	48.957
169.3	48.636
169.4	48.3149
169.5	47.9962
169.6	47.6771
169.7	47.3571
169.8	47.0391
169.9	46.7246
170	46.4084
170.1	46.0928
170.2	45.7804
170.3	45.4673
170.4	45.1565
170.5	44.8472
170.6	44.5381
170.7	44.2307
170.8	43.9249
170.9	43.6198
171	43.3146
171.1	43.0106
171.2	42.7089
171.3	42.4064
171.4	42.1058
171.5	41.8082
171.6	41.5101
171.7	41.2138
171.8	40.9197
171.9	40.6266
172	40.334
172.1	40.0433
172.2	39.7546
172.3	39.4648
172.4	39.1779
172.5	38.8941
172.6	38.6082
172.7	38.3249
172.8	38.0436
172.9	37.7619
173	37.4824
173.1	37.2057
173.2	36.9283
173.3	36.6528
173.4	36.3809
173.5	36.1082
173.6	35.8357
173.7	35.5674
173.8	35.2991
173.9	35.0309
174	34.7667
174.1	34.5021
174.2	34.2368
174.3	33.9746
174.4	33.7143
174.5	33.4541
174.6	33.1968
174.7	32.9425
174.8	32.687
174.9	32.4324
175	32.1805
175.1	31.9298
175.2	31.6802
175.3	31.4324
175.4	31.1852
175.5	30.9402
175.6	30.6973
175.7	30.4538
175.8	30.2104
175.9	29.9707
176	29.732
176.1	29.4939
176.2	29.2598
176.3	29.0257
176.4	28.7914
176.5	28.5613
176.6	28.3325
176.7	28.1016
176.8	27.8727
176.9	27.6479
177	27.4231
177.1	27.198
177.2	26.9772
177.3	26.7555
177.4	26.5341
177.5	26.3161
177.6	26.0991
177.7	25.8814
177.8	25.6663
177.9	25.4543
178	25.2409
178.1	25.0281
178.2	24.8173
178.3	24.608
178.4	24.4004
178.5	24.1946
178.6	23.9896
178.7	23.7853
178.8	23.5828
178.9	23.3817
179	23.1828
179.1	22.9849
179.2	22.7864
179.3	22.5904
179.4	22.3987
179.5	22.206
179.6	22.0144
179.7	21.8262
179.8	21.637
179.9	21.4497
180	21.2659
180.1	21.0836
180.2	20.9011
180.3	20.7192
180.4	20.5401
180.5	20.3604
180.6	20.1821
180.7	20.0067
180.8	19.8302
180.9	19.6567
181	19.4851
181.1	19.3115
181.2	19.1384
181.3	18.9697
181.4	18.8013
181.5	18.6307
181.6	18.4621
181.7	18.2954
181.8	18.1285
181.9	17.9633
182	17.8002
182.1	17.6365
182.2	17.4754
182.3	17.3147
182.4	17.153
182.5	16.9948
182.6	16.8373
182.7	16.6783
182.8	16.5223
182.9	16.3692
183	16.2157
183.1	16.0621
183.2	15.9107
183.3	15.7617
183.4	15.6137
183.5	15.4673
183.6	15.322
183.7	15.1768
183.8	15.0335
183.9	14.891
184	14.7486
184.1	14.6089
184.2	14.4708
184.3	14.1943
184.4	14.0607
184.5	13.926
184.6	13.7914
184.7	13.6601
184.8	13.5289
184.9	13.3973
185	13.269
185.1	13.1415
185.2	13.0126
185.3	12.8858
185.4	12.7622
185.5	12.6383
185.6	12.5141
185.7	12.3915
185.8	12.2694
185.9	12.1495
186	12.0319
186.1	11.9135
186.2	11.7959
186.3	11.679
186.4	11.5628
186.5	11.4485
186.6	11.3355
186.7	11.2244
186.8	11.1111
186.9	10.9987
187	10.8896
187.1	10.7794
187.2	10.6717
187.3	10.5654
187.4	10.459
187.5	10.3541
187.6	10.2495
187.7	10.1458
187.8	10.042
187.9	9.93989
188	9.83864
188.1	9.737
188.2	9.6384
188.3	9.54058
188.4	9.44188
188.5	9.34691
188.6	9.25156
188.7	9.15531
188.8	9.06251
188.9	8.97019
189	8.87719
189.1	8.78438
189.2	8.69403
189.3	8.60289
189.4	8.515
189.5	8.43074
189.6	8.34323
189.7	8.25583
189.8	8.17186
189.9	8.08878
190	8.00432
190.1	7.92241
190.2	7.84159
190.3	7.75909
190.4	7.67935
190.5	7.60088
190.6	7.52015
190.7	7.44149
190.8	7.36479
190.9	7.28652
191	7.21021
191.1	7.13597
191.2	7.06035
191.3	6.98571
191.4	6.91235
191.5	6.8381
191.6	6.76562
191.7	6.69599
191.8	6.62558
191.9	6.55467
192	6.48564
192.1	6.41689
192.2	6.34755
192.3	6.27989
192.4	6.21291
192.5	6.14436
192.6	6.0766
192.7	6.01139
192.8	5.94657
192.9	5.88284
193	5.81979
193.1	5.75517
193.2	5.69153
193.3	5.63162
193.4	5.57004
193.5	5.50591
193.6	5.44522
193.7	5.38355
193.8	5.32001
193.9	5.25823
194	5.19607
194.1	5.13302
194.2	5.07301
194.3	5.0133
194.4	4.95006
194.5	4.89114
194.6	4.83653
194.7	4.77937
194.8	4.72565
194.9	4.67478
195	4.62096
195.1	4.56813
195.2	4.51795
195.3	4.46825
195.4	4.41581
195.5	4.36425
195.6	4.31485
195.7	4.26418
195.8	4.21399
195.9	4.16312
196	4.11176
196.1	4.06108
196.2	4.0109
196.3	3.96189
196.4	3.91318
196.5	3.86408
196.6	3.81507
196.7	3.76764
196.8	3.72187
196.9	3.67444
197	3.62612
197.1	3.57967
197.2	3.5341
197.3	3.48765
197.4	3.44257
197.5	3.39769
197.6	3.35085
197.7	3.30724
197.8	3.26354
197.9	3.21787
198	3.17466
198.1	3.13371
198.2	3.09168
198.3	3.05102
198.4	3.01095
198.5	2.97009
198.6	2.9313
198.7	2.89369
198.8	2.85372
198.9	2.81208
199	2.77447
199.1	2.73734
199.2	2.69884
199.3	2.66192
199.4	2.6248
199.5	2.5863
199.6	2.54918
[truncated: 204 more rows]

## Sheet: Experiment 4
RECORDED DATA
TIME (s)	OXYGEN (μM)
Time	Oxygen 1
0	267.549
0.1	267.544
0.2	267.54
0.3	267.536
0.4	267.531
0.5	267.527
0.6	267.523
0.7	267.516
0.8	267.511
0.9	267.503
1	267.494
1.1	267.486
1.2	267.479
1.3	267.471
1.4	267.461
1.5	267.451
1.6	267.442
1.7	267.433
1.8	267.427
1.9	267.419
2	267.409
2.1	267.402
2.2	267.397
2.3	267.393
2.4	267.39
2.5	267.388
2.6	267.384
2.7	267.38
2.8	267.376
2.9	267.367
3	267.36
3.1	267.355
3.2	267.35
3.3	267.345
3.4	267.342
3.5	267.338
3.6	267.334
3.7	267.33
3.8	267.325
3.9	267.326
4	267.327
4.1	267.326
4.2	267.322
4.3	267.315
4.4	267.306
4.5	267.284
4.6	267.275
4.7	267.264
4.8	267.254
4.9	267.247
5	267.24
5.1	267.231
5.2	267.225
5.3	267.222
5.4	267.217
5.5	267.212
5.6	267.208
5.7	267.202
5.8	267.195
5.9	267.186
6	267.175
6.1	267.165
6.2	267.157
6.3	267.151
6.4	267.145
6.5	267.142
6.6	267.138
6.7	267.131
6.8	267.125
6.9	267.121
7	267.116
7.1	267.113
7.2	267.111
7.3	267.108
7.4	267.104
7.5	267.102
7.6	267.1
7.7	267.099
7.8	267.099
7.9	267.098
8	267.101
8.1	267.108
8.2	267.114
8.3	267.115
8.4	267.112
8.5	267.104
8.6	267.092
8.7	267.077
8.8	267.063
8.9	267.05
9	267.039
9.1	267.033
9.2	267.024
9.3	267.019
9.4	267.02
9.5	267.018
9.6	267.018
9.7	267.019
9.8	267.018
9.9	267.014
10	267.009
10.1	267.002
10.2	266.991
10.3	266.979
10.4	266.97
10.5	266.963
10.6	266.958
10.7	266.957
10.8	266.958
10.9	266.962
11	266.966
11.1	266.966
11.2	266.961
11.3	266.957
11.4	266.953
11.5	266.949
11.6	266.953
11.7	266.956
11.8	266.959
11.9	266.963
12	266.964
12.1	266.964
12.2	266.962
12.3	266.961
12.4	266.959
12.5	266.955
12.6	266.953
12.7	266.951
12.8	266.945
12.9	266.94
13	266.937
13.1	266.934
13.2	266.931
13.3	266.927
13.4	266.921
13.5	266.917
13.6	266.912
13.7	266.905
13.8	266.9
13.9	266.897
14	266.892
14.1	266.886
14.2	266.88
14.3	266.875
14.4	266.871
14.5	266.867
14.6	266.862
14.7	266.855
14.8	266.849
14.9	266.842
15	266.834
15.1	266.828
15.2	266.822
15.3	266.814
15.4	266.809
15.5	266.805
15.6	266.798
15.7	266.792
15.8	266.787
15.9	266.781
16	266.774
16.1	266.769
16.2	266.763
16.3	266.756
16.4	266.751
16.5	266.745
16.6	266.736
16.7	266.728
16.8	266.721
16.9	266.714
17	266.709
17.1	266.703
17.2	266.698
17.3	266.693
17.4	266.688
17.5	266.682
17.6	266.676
17.7	266.672
17.8	266.668
17.9	266.663
18	266.658
18.1	266.653
18.2	266.645
18.3	266.639
18.4	266.632
18.5	266.623
18.6	266.616
18.7	266.611
18.8	266.603
18.9	266.595
19	266.588
19.1	266.58
19.2	266.573
19.3	266.565
19.4	266.559
19.5	266.552
19.6	266.545
19.7	266.538
19.8	266.532
19.9	266.529
20	266.523
20.1	266.516
20.2	266.511
20.3	266.506
20.4	266.501
20.5	266.496
20.6	266.491
20.7	266.483
20.8	266.48
20.9	266.478
21	266.473
21.1	266.468
21.2	266.465
21.3	266.46
21.4	266.455
21.5	266.454
21.6	266.452
21.7	266.449
21.8	266.448
21.9	266.447
22	266.444
22.1	266.442
22.2	266.438
22.3	266.434
22.4	266.432
22.5	266.43
22.6	266.426
22.7	266.421
22.8	266.418
22.9	266.415
23	266.413
23.1	266.408
23.2	266.404
23.3	266.399
23.4	266.394
23.5	266.391
23.6	266.386
23.7	266.382
23.8	266.377
23.9	266.37
24	266.366
24.1	266.364
24.2	266.358
24.3	266.353
24.4	266.349
24.5	266.344
24.6	266.338
24.7	266.334
24.8	266.33
24.9	266.325
25	266.322
25.1	266.318
25.2	266.312
25.3	266.307
25.4	266.304
25.5	266.3
25.6	266.295
25.7	266.292
25.8	266.288
25.9	266.283
26	266.279
26.1	266.274
26.2	266.269
26.3	266.265
26.4	266.259
26.5	266.255
26.6	266.252
26.7	266.248
26.8	266.239
26.9	266.239
27	266.235
27.1	266.23
27.2	266.222
27.3	266.217
27.4	266.214
27.5	266.205
27.6	266.2
27.7	266.194
27.8	266.189
27.9	266.186
28	266.181
28.1	266.177
28.2	266.175
28.3	266.17
28.4	266.167
28.5	266.165
28.6	266.16
28.7	266.155
28.8	266.151
28.9	266.147
29	266.141
29.1	266.137
29.2	266.132
29.3	266.126
29.4	266.121
29.5	266.116
29.6	266.11
29.7	266.104
29.8	266.1
29.9	266.094
30	266.088
30.1	266.082
30.2	266.073
30.3	266.066
30.4	266.062
30.5	266.055
30.6	266.05
30.7	266.043
30.8	266.036
30.9	266.029
31	266.023
31.1	266.017
31.2	266.008
31.3	265.999
31.4	265.994
31.5	265.987
31.6	265.982
31.7	265.975
31.8	265.969
31.9	265.964
32	265.958
32.1	265.953
32.2	265.95
32.3	265.945
32.4	265.94
32.5	265.936
32.6	265.931
32.7	265.927
32.8	265.922
32.9	265.917
33	265.912
33.1	265.906
33.2	265.901
33.3	265.897
33.4	265.892
33.5	265.887
33.6	265.883
33.7	265.879
33.8	265.874
33.9	265.87
34	265.864
34.1	265.858
34.2	265.852
34.3	265.847
34.4	265.84
34.5	265.833
34.6	265.828
34.7	265.822
34.8	265.815
34.9	265.81
35	265.804
35.1	265.798
35.2	265.792
35.3	265.787
35.4	265.781
35.5	265.777
35.6	265.774
35.7	265.767
35.8	265.759
35.9	265.753
36	265.747
36.1	265.741
36.2	265.737
36.3	265.73
36.4	265.722
36.5	265.714
36.6	265.705
36.7	265.698
36.8	265.691
36.9	265.684
37	265.675
37.1	265.67
37.2	265.668
37.3	265.659
37.4	265.653
37.5	265.649
37.6	265.643
37.7	265.638
37.8	265.632
37.9	265.625
38	265.62
38.1	265.616
38.2	265.61
38.3	265.603
38.4	265.6
38.5	265.595
38.6	265.589
38.7	265.583
38.8	265.575
38.9	265.568
39	265.564
39.1	265.558
39.2	265.552
39.3	265.549
39.4	265.547
39.5	265.544
39.6	265.541
39.7	265.541
39.8	265.54
39.9	265.538
40	265.539
40.1	265.538
40.2	265.534
40.3	265.533
40.4	265.533
40.5	265.531
40.6	265.529
40.7	265.527
40.8	265.526
40.9	265.524
41	265.522
41.1	265.519
41.2	265.518
41.3	265.517
41.4	265.515
41.5	265.512
41.6	265.511
41.7	265.509
41.8	265.504
41.9	265.501
42	265.496
42.1	265.489
42.2	265.482
42.3	265.475
42.4	265.467
42.5	265.46
42.6	265.453
42.7	265.444
42.8	265.436
42.9	265.429
43	265.421
43.1	265.414
43.2	265.407
43.3	265.399
43.4	265.393
43.5	265.387
43.6	265.38
43.7	265.374
43.8	265.369
43.9	265.364
44	265.356
44.1	265.351
44.2	265.347
44.3	265.343
44.4	265.338
44.5	265.333
44.6	265.325
44.7	265.318
44.8	265.312
44.9	265.306
45	265.3
45.1	265.296
45.2	265.292
45.3	265.286
45.4	265.282
45.5	265.279
45.6	265.273
45.7	265.265
45.8	265.259
45.9	265.252
46	265.246
46.1	265.24
46.2	265.234
46.3	265.228
46.4	265.224
46.5	265.219
46.6	265.214
46.7	265.209
46.8	265.204
46.9	265.198
47	265.192
47.1	265.188
47.2	265.183
47.3	265.178
47.4	265.172
47.5	265.165
47.6	265.162
47.7	265.157
47.8	265.15
47.9	265.144
48	265.139
48.1	265.131
48.2	265.125
48.3	265.12
48.4	265.113
48.5	265.106
48.6	265.102
48.7	265.095
48.8	265.089
48.9	265.083
49	265.077
49.1	265.07
49.2	265.065
49.3	265.058
49.4	265.05
49.5	265.045
49.6	265.04
49.7	265.032
49.8	265.024
49.9	265.017
50	265.008
50.1	265.001
50.2	264.992
50.3	264.984
50.4	264.975
50.5	264.969
50.6	264.964
50.7	264.957
50.8	264.953
50.9	264.942
51	264.936
51.1	264.932
51.2	264.926
51.3	264.92
51.4	264.916
51.5	264.91
51.6	264.904
51.7	264.899
51.8	264.895
51.9	264.889
52	264.885
52.1	264.879
52.2	264.874
52.3	264.869
52.4	264.862
52.5	264.855
52.6	264.849
52.7	264.844
52.8	264.839
52.9	264.831
53	264.824
53.1	264.818
53.2	264.812
53.3	264.808
53.4	264.802
53.5	264.795
53.6	264.79
53.7	264.786
53.8	264.78
53.9	264.772
54	264.767
54.1	264.762
54.2	264.756
54.3	264.75
54.4	264.742
54.5	264.734
54.6	264.729
54.7	264.724
54.8	264.718
54.9	264.71
55	264.701
55.1	264.693
55.2	264.688
55.3	264.68
55.4	264.67
55.5	264.663
55.6	264.657
55.7	264.65
55.8	264.642
55.9	264.636
56	264.63
56.1	264.624
56.2	264.619
56.3	264.613
56.4	264.607
56.5	264.601
56.6	264.595
56.7	264.587
56.8	264.58
56.9	264.572
57	264.563
57.1	264.559
57.2	264.555
57.3	264.545
57.4	264.53
57.5	264.516
57.6	264.501
57.7	264.488
57.8	264.479
57.9	264.469
58	264.454
58.1	264.441
58.2	264.434
58.3	264.429
58.4	264.427
58.5	264.423
58.6	264.412
58.7	264.403
58.8	264.4
58.9	264.401
59	264.409
59.1	264.423
59.2	264.439
59.3	264.453
59.4	264.468
59.5	264.479
59.6	264.485
59.7	264.488
59.8	264.485
59.9	264.482
60	264.477
60.1	264.469
60.2	264.458
60.3	264.449
60.4	264.439
60.5	264.428
60.6	264.418
60.7	264.409
60.8	264.399
60.9	264.386
61	264.375
61.1	264.362
61.2	264.347
61.3	264.334
61.4	264.287
61.5	264.183
61.6	264.056
61.7	263.939
61.8	263.837
61.9	263.752
62	263.703
62.1	263.702
62.2	263.727
62.3	263.748
62.4	263.761
62.5	263.787
62.6	263.832
62.7	263.872
62.8	263.893
62.9	263.9
63	263.902
63.1	263.91
63.2	263.918
63.3	263.921
63.4	263.92
63.5	263.927
63.6	263.951
63.7	263.97
63.8	263.972
63.9	263.96
64	263.937
64.1	263.916
64.2	263.91
64.3	263.927
64.4	263.951
64.5	263.98
64.6	264.024
64.7	264.078
64.8	264.125
64.9	264.146
65	264.137
65.1	264.103
65.2	264.054
65.3	263.988
65.4	263.889
65.5	263.751
65.6	263.59
65.7	263.43
65.8	263.282
65.9	263.153
66	263.049
66.1	262.969
66.2	262.91
66.3	262.868
66.4	262.84
66.5	262.823
66.6	262.814
66.7	262.819
66.8	262.836
66.9	262.86
67	262.89
67.1	262.924
67.2	262.961
67.3	263.001
67.4	263.044
67.5	263.087
67.6	263.128
67.7	263.168
67.8	263.204
67.9	263.234
68	263.26
68.1	263.284
68.2	263.307
68.3	263.328
68.4	263.346
68.5	263.364
68.6	263.383
68.7	263.404
68.8	263.421
68.9	263.435
69	263.444
69.1	263.439
69.2	263.412
69.3	263.364
69.4	263.299
69.5	263.232
69.6	263.171
69.7	263.118
69.8	263.072
69.9	263.033
70	262.998
70.1	262.97
70.2	262.956
70.3	262.956
70.4	262.968
70.5	262.985
70.6	263.002
70.7	263.009
70.8	263.002
70.9	262.982
71	262.948
71.1	262.9
71.2	262.843
71.3	262.777
71.4	262.702
71.5	262.619
71.6	262.527
71.7	262.429
71.8	262.329
71.9	262.229
72	262.12
72.1	262.009
72.2	261.899
72.3	261.785
72.4	261.676
72.5	261.568
72.6	261.461
72.7	261.355
72.8	261.248
72.9	261.14
73	261.032
73.1	260.928
73.2	260.825
73.3	260.721
73.4	260.619
73.5	260.519
73.6	260.418
73.7	260.318
73.8	260.222
73.9	260.125
74	260.028
74.1	259.936
74.2	259.844
74.3	259.661
74.4	259.572
74.5	259.481
74.6	259.394
74.7	259.31
74.8	259.225
74.9	259.142
75	259.062
75.1	258.982
75.2	258.903
75.3	258.826
75.4	258.749
75.5	258.673
75.6	258.599
75.7	258.524
75.8	258.449
75.9	258.376
76	258.303
76.1	258.229
76.2	258.159
76.3	258.09
76.4	258.023
76.5	257.959
76.6	257.894
76.7	257.828
76.8	257.765
76.9	257.703
77	257.639
77.1	257.577
77.2	257.516
77.3	257.454
77.4	257.394
77.5	257.336
77.6	257.278
77.7	257.218
77.8	257.162
77.9	257.109
78	257.055
78.1	257.001
78.2	256.948
78.3	256.895
78.4	256.844
78.5	256.794
78.6	256.743
78.7	256.694
78.8	256.645
78.9	256.593
79	256.545
79.1	256.496
79.2	256.448
79.3	256.4
79.4	256.353
79.5	256.307
79.6	256.258
79.7	256.211
79.8	256.164
79.9	256.114
80	256.068
80.1	256.022
80.2	255.976
80.3	255.931
80.4	255.884
80.5	255.838
80.6	255.794
80.7	255.748
80.8	255.703
80.9	255.659
81	255.616
81.1	255.572
81.2	255.528
81.3	255.486
81.4	255.444
81.5	255.4
81.6	255.357
81.7	255.316
81.8	255.274
81.9	255.23
82	255.189
82.1	255.148
82.2	255.106
82.3	255.064
82.4	255.023
82.5	254.983
82.6	254.945
82.7	254.907
82.8	254.867
82.9	254.828
83	254.79
83.1	254.753
83.2	254.716
83.3	254.679
83.4	254.642
83.5	254.605
83.6	254.569
83.7	254.533
83.8	254.499
83.9	254.468
84	254.435
84.1	254.403
84.2	254.371
84.3	254.339
84.4	254.308
84.5	254.277
84.6	254.243
84.7	254.21
84.8	254.179
84.9	254.145
85	254.115
85.1	254.084
85.2	254.05
85.3	254.019
85.4	253.99
85.5	253.96
85.6	253.931
85.7	253.901
85.8	253.871
85.9	253.842
86	253.81
86.1	253.778
86.2	253.748
86.3	253.714
86.4	253.683
86.5	253.653
86.6	253.62
86.7	253.586
86.8	253.555
86.9	253.522
87	253.49
87.1	253.457
87.2	253.424
87.3	253.394
87.4	253.367
87.5	253.338
87.6	253.308
87.7	253.28
87.8	253.251
87.9	253.219
88	253.189
88.1	253.161
88.2	253.133
88.3	253.105
88.4	253.077
88.5	253.047
88.6	253.018
88.7	252.992
88.8	252.963
88.9	252.934
89	252.907
89.1	252.878
89.2	252.852
89.3	252.827
89.4	252.8
89.5	252.772
89.6	252.745
89.7	252.718
89.8	252.689
89.9	252.661
90	252.633
90.1	252.603
90.2	252.575
90.3	252.545
90.4	252.513
90.5	252.485
90.6	252.458
90.7	252.427
90.8	252.399
90.9	252.371
91	252.34
91.1	252.311
91.2	252.286
91.3	252.259
91.4	252.229
91.5	252.203
91.6	252.175
91.7	252.145
91.8	252.119
91.9	252.095
92	252.066
92.1	252.038
92.2	252.012
92.3	251.985
92.4	251.957
92.5	251.929
92.6	251.901
92.7	251.874
92.8	251.845
92.9	251.818
93	251.791
93.1	251.764
93.2	251.737
93.3	251.708
93.4	251.679
93.5	251.652
93.6	251.623
93.7	251.595
93.8	251.569
93.9	251.541
94	251.512
94.1	251.484
94.2	251.456
94.3	251.428
94.4	251.4
94.5	251.372
94.6	251.345
94.7	251.318
94.8	251.29
94.9	251.261
95	251.234
95.1	251.206
95.2	251.177
95.3	251.149
95.4	251.121
95.5	251.092
95.6	251.063
95.7	251.036
95.8	251.007
95.9	250.981
96	250.954
96.1	250.924
96.2	250.895
96.3	250.867
96.4	250.839
96.5	250.81
96.6	250.783
96.7	250.755
96.8	250.726
96.9	250.697
97	250.671
97.1	250.644
97.2	250.615
97.3	250.586
97.4	250.56
97.5	250.533
97.6	250.477
97.7	250.449
97.8	250.422
97.9	250.396
98	250.367
98.1	250.337
98.2	250.309
98.3	250.277
98.4	250.248
98.5	250.22
98.6	250.186
98.7	250.155
98.8	250.127
98.9	250.094
99	250.063
99.1	250.032
99.2	250
99.3	249.969
99.4	249.938
99.5	249.906
99.6	249.875
99.7	249.846
99.8	249.818
99.9	249.787
100	249.758
100.1	249.73
100.2	249.703
100.3	249.677
100.4	249.651
100.5	249.623
100.6	249.599
100.7	249.577
100.8	249.551
100.9	249.528
101	249.505
101.1	249.479
101.2	249.455
101.3	249.432
101.4	249.41
101.5	249.385
101.6	249.361
101.7	249.34
101.8	249.318
101.9	249.297
102	249.271
102.1	249.246
102.2	249.224
102.3	249.199
102.4	249.176
102.5	249.155
102.6	249.135
102.7	249.117
102.8	249.099
102.9	249.077
103	249.053
103.1	249.03
103.2	249.006
103.3	248.98
103.4	248.952
103.5	248.923
103.6	248.893
103.7	248.862
103.8	248.832
103.9	248.802
104	248.771
104.1	248.742
104.2	248.711
104.3	248.68
104.4	248.649
104.5	248.618
104.6	248.587
104.7	248.555
104.8	248.526
104.9	248.495
105	248.461
105.1	248.431
105.2	248.401
105.3	248.368
105.4	248.34
105.5	248.311
105.6	248.281
105.7	248.251
105.8	248.222
105.9	248.193
106	248.164
106.1	248.134
106.2	248.105
106.3	248.077
106.4	248.05
106.5	248.022
106.6	247.994
106.7	247.966
106.8	247.939
106.9	247.911
107	247.882
107.1	247.856
107.2	247.827
107.3	247.798
107.4	247.771
107.5	247.743
107.6	247.713
107.7	247.683
107.8	247.651
107.9	247.621
108	247.592
108.1	247.563
108.2	247.533
108.3	247.503
108.4	247.473
108.5	247.444
108.6	247.416
108.7	247.387
108.8	247.357
108.9	247.33
109	247.304
109.1	247.275
109.2	247.246
109.3	247.218
109.4	247.19
109.5	247.16
109.6	247.133
109.7	247.105
109.8	247.074
109.9	247.046
110	247.016
110.1	246.986
110.2	246.96
110.3	246.929
110.4	246.898
110.5	246.868
110.6	246.84
110.7	246.809
110.8	246.777
110.9	246.746
111	246.712
111.1	246.681
111.2	246.651
111.3	246.618
111.4	246.585
111.5	246.555
111.6	246.525
111.7	246.492
111.8	246.46
111.9	246.429
112	246.397
112.1	246.367
112.2	246.337
112.3	246.305
112.4	246.273
112.5	246.242
112.6	246.21
112.7	246.178
112.8	246.149
112.9	246.118
113	246.086
113.1	246.057
113.2	246.025
113.3	245.994
113.4	245.961
113.5	245.929
113.6	245.896
113.7	245.862
113.8	245.829
113.9	245.797
114	245.766
114.1	245.735
114.2	245.705
114.3	245.676
114.4	245.645
114.5	245.613
114.6	245.582
114.7	245.553
114.8	245.52
114.9	245.487
115	245.457
115.1	245.425
115.2	245.391
115.3	245.357
115.4	245.322
115.5	245.287
115.6	245.254
115.7	245.221
115.8	245.189
115.9	245.158
116	245.126
116.1	245.092
116.2	245.062
116.3	245.03
116.4	244.997
116.5	244.966
116.6	244.933
116.7	244.9
116.8	244.868
116.9	244.837
117	244.804
117.1	244.77
117.2	244.738
117.3	244.704
117.4	244.668
117.5	244.634
117.6	244.6
117.7	244.564
117.8	244.528
117.9	244.493
118	244.456
118.1	244.42
118.2	244.384
118.3	244.347
118.4	244.31
118.5	244.273
118.6	244.236
118.7	244.198
118.8	244.162
118.9	244.124
119	244.086
119.1	244.047
119.2	244.009
119.3	243.971
119.4	243.932
119.5	243.895
119.6	243.858
119.7	243.821
119.8	243.785
119.9	243.747
120	243.708
120.1	243.672
120.2	243.637
120.3	243.6
120.4	243.563
120.5	243.528
120.6	243.49
120.7	243.453
120.8	243.417
120.9	243.379
121	243.306
121.1	243.267
121.2	243.228
121.3	243.192
121.4	243.155
121.5	243.116
121.6	243.079
121.7	243.04
121.8	242.999
121.9	242.963
122	242.928
122.1	242.891
122.2	242.854
122.3	242.817
122.4	242.78
122.5	242.743
122.6	242.707
122.7	242.67
122.8	242.63
122.9	242.594
123	242.56
123.1	242.524
123.2	242.489
123.3	242.452
123.4	242.415
123.5	242.38
123.6	242.345
123.7	242.309
123.8	242.275
123.9	242.24
124	242.203
124.1	242.169
124.2	242.135
124.3	242.099
124.4	242.062
124.5	242.026
124.6	241.99
124.7	241.952
124.8	241.918
124.9	241.886
125	241.853
125.1	241.817
125.2	241.779
125.3	241.739
125.4	241.699
125.5	241.659
125.6	241.618
125.7	241.582
125.8	241.549
125.9	241.514
126	241.481
126.1	241.444
126.2	241.4
126.3	241.354
126.4	241.308
126.5	241.262
126.6	241.214
126.7	241.167
126.8	241.121
126.9	241.076
127	241.036
127.1	240.995
127.2	240.954
127.3	240.913
127.4	240.867
127.5	240.819
127.6	240.773
127.7	240.734
127.8	240.696
127.9	240.662
128	240.628
128.1	240.59
128.2	240.552
128.3	240.514
128.4	240.474
128.5	240.432
128.6	240.391
128.7	240.35
128.8	240.306
128.9	240.261
129	240.216
129.1	240.168
129.2	240.118
129.3	240.068
129.4	240.016
129.5	239.964
129.6	239.915
129.7	239.865
129.8	239.813
129.9	239.764
130	239.715
130.1	239.667
130.2	239.622
130.3	239.575
130.4	239.524
130.5	239.466
130.6	239.403
130.7	239.332
130.8	239.262
130.9	239.195
131	239.129
131.1	239.068
131.2	239.008
131.3	238.948
131.4	238.889
131.5	238.832
131.6	238.774
131.7	238.717
131.8	238.662
131.9	238.605
132	238.549
132.1	238.497
132.2	238.446
132.3	238.394
132.4	238.345
132.5	238.296
132.6	238.245
132.7	238.195
132.8	238.144
132.9	238.087
133	238.03
133.1	237.975
133.2	237.915
133.3	237.854
133.4	237.793
133.5	237.726
133.6	237.645
133.7	237.552
133.8	237.461
133.9	237.385
134	237.322
134.1	237.266
134.2	237.21
134.3	237.158
134.4	237.108
134.5	237.053
134.6	236.997
134.7	236.941
134.8	236.884
134.9	236.829
135	236.777
135.1	236.73
135.2	236.688
135.3	236.644
135.4	236.589
135.5	236.525
135.6	236.454
135.7	236.382
135.8	236.305
135.9	236.221
136	236.125
136.1	236.009
136.2	235.892
136.3	235.781
136.4	235.674
136.5	235.578
136.6	235.491
136.7	235.408
136.8	235.333
136.9	235.266
137	235.204
137.1	235.142
137.2	235.084
137.3	235.028
137.4	234.973
137.5	234.923
137.6	234.872
137.7	234.816
137.8	234.761
137.9	234.708
138	234.652
138.1	234.594
138.2	234.532
138.3	234.459
138.4	234.377
138.5	234.304
138.6	234.243
138.7	234.185
138.8	234.134
138.9	234.083
139	234.026
139.1	233.97
139.2	233.913
139.3	233.848
139.4	233.785
139.5	233.726
139.6	233.668
139.7	233.61
139.8	233.548
139.9	233.48
140	233.405
140.1	233.322
140.2	233.227
140.3	233.126
140.4	233.025
140.5	232.921
140.6	232.813
140.7	232.697
140.8	232.571
140.9	232.436
141	232.297
141.1	232.154
141.2	232.004
141.3	231.852
141.4	231.697
141.5	231.538
141.6	231.376
141.7	231.21
141.8	231.041
141.9	230.865
142	230.686
142.1	230.507
142.2	230.324
142.3	230.133
142.4	229.939
142.5	229.737
142.6	229.529
142.7	229.314
142.8	229.095
142.9	228.871
143	228.644
143.1	228.416
143.2	228.184
143.3	227.947
143.4	227.705
143.5	227.46
143.6	227.211
143.7	226.956
143.8	226.691
143.9	226.42
144	226.146
144.1	225.871
144.2	225.598
144.3	225.044
144.4	224.767
144.5	224.489
144.6	224.207
144.7	223.924
144.8	223.644
144.9	223.362
145	223.075
145.1	222.787
145.2	222.497
145.3	222.201
145.4	221.902
145.5	221.601
145.6	221.297
145.7	220.995
145.8	220.689
145.9	220.378
146	220.067
146.1	219.756
146.2	219.441
146.3	219.121
146.4	218.799
146.5	218.478
146.6	218.152
146.7	217.825
146.8	217.498
146.9	217.168
147	216.834
147.1	216.498
147.2	216.159
147.3	215.821
147.4	215.481
147.5	215.138
147.6	214.794
147.7	214.447
147.8	214.099
147.9	213.75
148	213.399
148.1	213.046
148.2	212.688
148.3	212.333
148.4	211.975
148.5	211.612
148.6	211.25
148.7	210.888
148.8	210.524
148.9	210.157
149	209.791
149.1	209.421
149.2	209.05
149.3	208.681
149.4	208.306
149.5	207.93
149.6	207.556
149.7	207.18
149.8	206.8
149.9	206.422
150	206.042
150.1	205.659
150.2	205.278
150.3	204.893
150.4	204.508
150.5	204.122
150.6	203.736
150.7	203.347
150.8	202.959
150.9	202.57
151	202.177
151.1	201.784
151.2	201.392
151.3	200.994
151.4	200.597
151.5	200.203
151.6	199.805
151.7	199.406
151.8	199.006
151.9	198.605
152	198.204
152.1	197.803
152.2	197.401
152.3	196.994
152.4	196.589
152.5	196.183
152.6	195.773
152.7	195.366
152.8	194.959
152.9	194.548
153	194.138
153.1	193.728
153.2	193.315
153.3	192.902
153.4	192.488
153.5	192.073
153.6	191.657
153.7	191.241
153.8	190.825
153.9	190.407
154	189.989
154.1	189.573
154.2	189.154
154.3	188.735
154.4	188.315
154.5	187.894
154.6	187.474
154.7	187.055
154.8	186.633
154.9	186.209
155	185.787
155.1	185.361
155.2	184.933
155.3	184.507
155.4	184.082
155.5	183.653
155.6	183.224
155.7	182.796
155.8	182.365
155.9	181.933
156	181.502
156.1	181.07
156.2	180.639
156.3	180.208
156.4	179.772
156.5	179.337
156.6	178.905
156.7	178.471
156.8	178.035
156.9	177.599
157	177.164
157.1	176.725
157.2	176.287
157.3	175.852
157.4	175.414
157.5	174.975
157.6	174.536
157.7	174.095
157.8	173.655
157.9	173.216
158	172.775
158.1	172.334
158.2	171.893
158.3	171.449
158.4	171.006
158.5	170.566
158.6	170.125
158.7	169.683
158.8	169.239
158.9	168.797
159	168.355
159.1	167.913
159.2	167.471
159.3	167.027
159.4	166.585
159.5	166.142
159.6	165.699
159.7	165.255
159.8	164.81
159.9	164.366
160	163.921
160.1	163.475
160.2	163.028
160.3	162.584
160.4	162.141
160.5	161.695
160.6	161.247
160.7	160.8
160.8	160.353
160.9	159.904
161	159.457
161.1	159.007
161.2	158.557
161.3	158.107
161.4	157.66
161.5	157.211
161.6	156.759
161.7	156.31
161.8	155.86
161.9	155.408
162	154.958
162.1	154.509
162.2	154.058
162.3	153.608
162.4	153.159
162.5	152.707
162.6	152.256
162.7	151.806
162.8	151.354
162.9	150.904
163	150.453
163.1	150.001
163.2	149.549
163.3	149.098
163.4	148.646
163.5	148.193
163.6	147.74
163.7	147.287
163.8	146.834
163.9	146.381
164	145.929
164.1	145.475
164.2	145.025
164.3	144.573
164.4	144.118
164.5	143.665
164.6	143.214
164.7	142.762
164.8	142.309
164.9	141.859
165	141.406
165.1	140.954
165.2	140.504
165.3	140.052
165.4	139.601
165.5	139.152
165.6	138.704
165.7	138.253
165.8	137.8
165.9	137.351
166	136.9
166.1	136.449
166.2	135.998
166.3	135.548
166.4	135.1
166.5	134.65
166.6	134.2
166.7	133.748
166.8	133.297
166.9	132.849
167	132.399
167.1	131.948
167.2	131.499
167.3	131.051
167.4	130.603
167.5	129.705
167.6	129.258
167.7	128.812
167.8	128.365
167.9	127.918
168	127.47
168.1	127.023
168.2	126.575
168.3	126.128
168.4	125.683
168.5	125.238
168.6	124.793
168.7	124.348
168.8	123.9
168.9	123.452
169	123.009
169.1	122.566
169.2	122.121
169.3	121.675
169.4	121.232
169.5	120.786
169.6	120.34
169.7	119.896
169.8	119.452
169.9	119.01
170	118.567
170.1	118.122
170.2	117.679
170.3	117.237
170.4	116.793
170.5	116.349
170.6	115.905
170.7	115.461
170.8	115.018
170.9	114.576
171	114.135
171.1	113.694
171.2	113.254
171.3	112.815
171.4	112.375
171.5	111.936
171.6	111.497
171.7	111.058
171.8	110.621
171.9	110.185
172	109.749
172.1	109.311
172.2	108.873
172.3	108.436
172.4	107.999
172.5	107.564
172.6	107.131
172.7	106.696
172.8	106.261
172.9	105.826
173	105.394
173.1	104.963
173.2	104.533
173.3	104.102
173.4	103.673
173.5	103.243
173.6	102.812
173.7	102.384
173.8	101.957
173.9	101.53
174	101.103
174.1	100.678
174.2	100.252
174.3	99.8252
174.4	99.4
174.5	98.9761
174.6	98.5515
174.7	98.1277
174.8	97.7048
174.9	97.2817
175	96.8602
175.1	96.4416
175.2	96.0208
175.3	95.6003
175.4	95.1803
175.5	94.7602
175.6	94.3419
175.7	93.9251
175.8	93.5081
175.9	93.0902
176	92.6735
176.1	92.2574
176.2	91.8413
176.3	91.4264
176.4	91.0126
176.5	90.5989
176.6	90.1867
176.7	89.7757
176.8	89.3658
176.9	88.9561
177	88.5464
177.1	88.1345
177.2	87.7222
177.3	87.3149
177.4	86.9106
177.5	86.503
177.6	86.0958
177.7	85.6908
177.8	85.2866
177.9	84.8832
178	84.4793
178.1	84.0751
178.2	83.6744
178.3	83.277
178.4	82.8778
178.5	82.4788
178.6	82.08
178.7	81.6826
178.8	81.2865
178.9	80.8934
179	80.5002
179.1	80.1068
179.2	79.7156
179.3	79.3251
179.4	78.9353
179.5	78.5461
179.6	78.1595
179.7	77.7714
179.8	77.3851
179.9	77.0021
180	76.6175
180.1	76.2349
180.2	75.8538
180.3	75.4707
180.4	75.0883
180.5	74.7103
180.6	74.3308
180.7	73.9508
180.8	73.574
180.9	73.198
181	72.8214
181.1	72.4458
181.2	72.0734
181.3	71.7005
181.4	71.3287
181.5	70.9605
181.6	70.59
181.7	70.2202
181.8	69.8535
181.9	69.4867
182	69.1193
182.1	68.7528
182.2	68.3888
182.3	68.0247
182.4	67.6625
182.5	67.3016
182.6	66.9393
182.7	66.5795
182.8	66.2213
182.9	65.8618
183	65.5042
183.1	65.1488
183.2	64.7938
183.3	64.4397
183.4	64.0878
183.5	63.7383
183.6	63.3866
183.7	63.0353
183.8	62.686
183.9	62.3356
184	61.9884
184.1	61.6438
184.2	61.2975
184.3	60.9528
184.4	60.6093
184.5	60.2661
184.6	59.9233
184.7	59.582
184.8	59.2416
184.9	58.9032
185	58.567
185.1	58.229
185.2	57.8911
185.3	57.5545
185.4	57.2194
185.5	56.8851
185.6	56.5544
185.7	56.2259
185.8	55.8962
185.9	55.5682
186	55.2415
186.1	54.9144
186.2	54.5869
186.3	54.261
186.4	53.9359
186.5	53.6111
186.6	53.2907
186.7	52.9696
186.8	52.6452
186.9	52.3265
187	52.0102
187.1	51.6923
187.2	51.3765
187.3	51.0588
187.4	50.7425
187.5	50.43
187.6	50.118
187.7	49.8066
187.8	49.4959
187.9	49.1869
188	48.8778
188.1	48.5701
188.2	48.2647
188.3	47.9598
188.4	47.655
188.5	47.3526
188.6	47.0529
188.7	46.7513
188.8	46.4508
188.9	46.1518
189	45.8522
189.1	45.5542
189.2	45.2584
189.3	44.9626
189.4	44.6686
189.5	44.3779
189.6	44.086
189.7	43.7945
189.8	43.5068
189.9	43.2195
190	42.9316
190.1	42.6458
190.2	42.3609
190.3	42.0755
190.4	41.792
190.5	41.2328
190.6	40.9547
190.7	40.678
190.8	40.3989
190.9	40.1224
191	39.8496
191.1	39.5765
191.2	39.3027
191.3	39.0306
191.4	38.7615
191.5	38.4911
191.6	38.222
191.7	37.9548
191.8	37.6895
191.9	37.4274
192	37.165
192.1	36.9023
192.2	36.6409
192.3	36.3818
192.4	36.1232
192.5	35.8661
192.6	35.6107
192.7	35.3543
192.8	35.0993
192.9	34.8476
193	34.597
193.1	34.3462
193.2	34.098
193.3	33.8514
193.4	33.6042
193.5	33.359
193.6	33.1133
193.7	32.8684
193.8	32.6273
193.9	32.3864
194	32.1447
194.1	31.904
194.2	31.666
194.3	31.4275
194.4	31.1904
194.5	30.9563
194.6	30.7223
194.7	30.4889
194.8	30.2603
194.9	30.0333
195	29.803
195.1	29.5761
195.2	29.3517
195.3	29.1249
195.4	28.9002
195.5	28.6801
195.6	28.4597
195.7	28.2385
195.8	28.0199
195.9	27.8015
196	27.5832
196.1	27.3668
196.2	27.1521
196.3	26.9384
196.4	26.7252
196.5	26.5127
196.6	26.3002
196.7	26.0887
196.8	25.8809
196.9	25.6741
197	25.4673
197.1	25.2625
197.2	25.0569
197.3	24.852
197.4	24.6517
197.5	24.4523
197.6	24.2523
197.7	24.0545
197.8	23.8568
197.9	23.6607
198	23.4669
198.1	23.2734
198.2	23.0814
198.3	22.8897
198.4	22.7
198.5	22.5128
198.6	22.3268
198.7	22.142
198.8	21.9561
198.9	21.7705
199	21.5889
199.1	21.407
199.2	21.2255
199.3	21.0476
199.4	20.8697
199.5	20.69
199.6	20.5127
[truncated: 446 more rows]
